# Supplementary material for: Required duration of mass ivermectin treatment for onchocerciasis elimination in Africa: a comparative modelling analysis
Source: Parasit Vectors. 2015 Oct 22;8:552. doi: 10.1186/s13071-015-1159-9 (PMC4618738; doi:10.1186/s13071-015-1159-9)
Supplement: Additional file 2: — A zip-file, which includes the computer simulation program itself (with the JAVA program code embedded in it), batch files used to run the model, PDF documentation of the XML input, and example input and output files. Instructions on how to run the model are provided in Additional file 1 (ONCHOSIM simulation program.zip). (DOCX 15 kb) [file 13071_2015_1159_MOESM2_ESM.zip › wormsim.xsd]

<?xml version="1.0" encoding="UTF-8"?>
<xs:schema xmlns:xs="http://www.w3.org/2001/XMLSchema" elementFormDefault="qualified">
  <xs:complexType name="age.table">
    <xs:sequence>
      <xs:element maxOccurs="unbounded" name="age.class" type="age.class"/>
    </xs:sequence>
  </xs:complexType>
  <xs:complexType name="age.class">
      <xs:attribute name="age.limit" use="required" type="nonnegint200"/>
  </xs:complexType>
  <xs:complexType name="population.table">
    <xs:sequence>
      <xs:element maxOccurs="unbounded" name="age.group" type="age.group"/>
    </xs:sequence>
  </xs:complexType>
  <xs:complexType name="age.group">
      <xs:attribute name="age.limit" use="required" type="nonnegint200"/>
      <xs:attribute name="n.males" use="required" type="nonnegativeinteger"/>
      <xs:attribute name="n.females" use="required" type="nonnegativeinteger"/>
  </xs:complexType>
  <xs:complexType name="functional.relationship">
      <xs:attribute name="fun.nr" use="required" type="function.nrs"/>
      <xs:attribute name="a" use="required" type="xs:double"/>
      <xs:attribute name="b" use="optional" type="xs:double" default="0"/>
      <xs:attribute name="c" use="optional" type="xs:double" default="0"/>
  </xs:complexType>
  <xs:complexType name="MM.kinetics">
    <xs:sequence>
      <xs:element name="a" type="continuous.distribution"/>
      <xs:element name="b" type="continuous.distribution"/>
      <xs:element name="c" type="continuous.distribution"/>
    </xs:sequence>
  </xs:complexType>

  <xs:complexType name="continuous.distribution">
    <xs:attribute name="dist.nr" use="required" type="continuous.distribution.nrs"/>
    <xs:attribute name="offset" use="optional" type="xs:double" default="0"/>
    <xs:attribute name="min" use="optional" type="xs:double" default="-1e6"/>
    <xs:attribute name="max" use="optional" type="xs:double" default="1e6"/>
    <xs:attribute name="mean" use="optional" type="xs:double" default="1"/>
    <xs:attribute name="p1" use="optional" type="xs:double" default="0"/>
    <xs:attribute name="p2" use="optional" type="xs:double" default="0"/>
  </xs:complexType>
  <xs:complexType name="discrete.distribution">
    <xs:attribute name="dist.nr" use="required" type="continuous.distribution.nrs"/>
    <xs:attribute name="mean" use="optional" type="xs:double" default="1"/>
    <xs:attribute name="p1" use="optional" type="xs:double" default="0"/>
    <xs:attribute name="p2" use="optional" type="xs:double" default="0"/>
  </xs:complexType>
  <xs:simpleType name="function.nrs">
    <xs:restriction base='xs:integer'>
      <xs:minInclusive value='0'/>
      <xs:maxInclusive value='5'/>
    </xs:restriction>
  </xs:simpleType>
  <xs:simpleType name="continuous.distribution.nrs">
    <xs:restriction base='xs:integer'>
      <xs:minInclusive value='0'/>
      <xs:maxInclusive value='7'/>
    </xs:restriction>
  </xs:simpleType> 
  <xs:simpleType name="discrete.distribution.nrs">
    <xs:restriction base='xs:integer'>
      <xs:minInclusive value='0'/>
      <xs:maxInclusive value='6'/>
    </xs:restriction>
  </xs:simpleType> 
  <xs:simpleType name="nonnegint200">
    <xs:restriction base='xs:integer'>
      <xs:minInclusive value='0'/>
      <xs:maxInclusive value='200'/>
    </xs:restriction>
  </xs:simpleType>
  <xs:simpleType name="nonnegativeinteger">
    <xs:restriction base='xs:integer'>
      <xs:minInclusive value='0'/>
      <xs:maxInclusive value='2000000000'/>
    </xs:restriction>
  </xs:simpleType>
   <xs:simpleType name="deltahours">
    <xs:restriction base='xs:integer'>
      <xs:minInclusive value='-12'/>
      <xs:maxInclusive value='12'/>
    </xs:restriction>
  </xs:simpleType>
 <xs:simpleType name="monthnr">
    <xs:restriction base='xs:integer'>
      <xs:minInclusive value='0'/>
      <xs:maxInclusive value='12'/>
    </xs:restriction>
  </xs:simpleType>
  <xs:simpleType name="yearnr">
    <xs:restriction base='xs:integer'>
      <xs:minInclusive value='1700'/>
      <xs:maxInclusive value='2200'/>
    </xs:restriction>
  </xs:simpleType>
  <xs:simpleType name="modeltype">
    <xs:restriction base='xs:string'>
      <xs:enumeration value="onchosim"/>
      <xs:enumeration value="schistosim"/>
      <xs:enumeration value="lymfasim"/>
    </xs:restriction>
  </xs:simpleType>
  <xs:complexType name="ym">
    <xs:attribute name="year" use="required" type="yearnr" />
    <xs:attribute name="month" use="optional" type="monthnr" default="0"/>
    <xs:attribute name="delay" use="optional" type="deltahours" default="-5"/>
  </xs:complexType>
  <xs:complexType name="intervalym">
    <xs:attribute name="years" use="optional" type="nonnegint200" default="0"/>
    <xs:attribute name="months" use="optional" type="nonnegint200" default="0"/>
  </xs:complexType>
  <xs:simpleType name="nonnegdouble1">
    <xs:restriction base='xs:double'>
      <xs:minInclusive value='0.0'/>
      <xs:maxInclusive value='1.0'/>
    </xs:restriction>
  </xs:simpleType>
  <xs:simpleType name="nonnegdouble">
    <xs:restriction base='xs:double'>
      <xs:minInclusive value='0.0'/>
      <xs:maxInclusive value='1e100'/>
    </xs:restriction>
  </xs:simpleType>
  <xs:simpleType name="covmodel">
    <xs:restriction base="xs:integer">
      <xs:minInclusive value='0'/>
      <xs:maxInclusive value='2'/>
    </xs:restriction>
  </xs:simpleType>  
  <xs:element name="wormsim.inputfile">
  <xs:complexType>
    <xs:sequence>
        <xs:element ref="simulation"/>
        <xs:element ref="demography"/>
        <xs:element ref="blindness"/>
        <xs:element ref="exposure.and.contribution"/>
	<xs:element ref="immunity"/>
        <xs:element ref="worm"/>
        <xs:element ref="fly" minOccurs="0" maxOccurs="1"/>
        <xs:element ref="snails" minOccurs="0" maxOccurs="1"/>
        <xs:element ref="mass.treatment"/>
        <xs:element ref="vector.control"/>
    </xs:sequence>
    <xs:attribute name="model"  type="modeltype" use="required"/>
  </xs:complexType>
  </xs:element>  
  <xs:element name="simulation">
    <xs:complexType>
      <xs:sequence>
        <xs:element ref="surveillance"/>
        <xs:element name="standard.population" type="population.table"/>
      </xs:sequence>
      <xs:attribute name="start.year" default="1875" type="yearnr"/>
    </xs:complexType>
  </xs:element>
  <xs:element name="surveillance">
  <xs:complexType>
    <xs:sequence>
    <xs:element ref="periodic.surveys" minOccurs="0" maxOccurs="1"/>
    <xs:element ref="extra.surveys" minOccurs="0" maxOccurs="1"/>
    <xs:element name="age.classes" type="age.table"/>
    </xs:sequence>
    <xs:attribute name="nr.skin-snips" use="required" type="nonnegint200"/>
    <xs:attribute name="skin-snip.categories" default="0.5,1,2,4,8,16,32,64,128,256,512,1e6" type="xs:string"/>
 </xs:complexType>
  </xs:element>  

    <xs:element name="periodic.surveys">
    <xs:complexType>
      <xs:sequence>
        <xs:element name="start" minOccurs="1" maxOccurs="1" type="ym"/>
        <xs:element name="stop" minOccurs="1" maxOccurs="1" type="ym"/>
        <xs:element name="interval" minOccurs="1" maxOccurs="1" type="intervalym"/>
      </xs:sequence>
    </xs:complexType>
  </xs:element>
  <xs:element name="extra.surveys">
    <xs:complexType>
      <xs:sequence>
        <xs:element name="survey" minOccurs="0" maxOccurs="unbounded" type="ym"/>
      </xs:sequence>
    </xs:complexType>
  </xs:element>
  <xs:element name="vector.control">
    <xs:complexType>
      <xs:sequence>
        <xs:element minOccurs="0" maxOccurs="unbounded" ref="period"/>
      </xs:sequence>
    </xs:complexType>
  </xs:element>
  <xs:element name="period">
    <xs:complexType>
      <xs:attribute name="start.year" use="required" type="yearnr"/>
      <xs:attribute name="start.month" default="0" type="monthnr"/>
      <xs:attribute name="stop.year" use="required" type="yearnr"/>
      <xs:attribute name="stop.month" default="0" type="monthnr"/>
      <xs:attribute name="effectivity" use="required" type="nonnegdouble1"/>
    </xs:complexType>
  </xs:element>  
  <xs:element name="mass.treatment">
    <xs:complexType>
      <xs:sequence>
        <xs:element ref="treatment.rounds"/>
        <xs:element ref="compliance"/>
        <xs:element ref="treatment.effects"/>
      </xs:sequence>
    </xs:complexType>
  </xs:element>
  <xs:element name="treatment.effects">
    <xs:complexType>
      <xs:sequence>
        <xs:element name="fraction.mf.surviving" type="continuous.distribution"/>
        <xs:element name="treatment.effect.variability" type="continuous.distribution"/>
      </xs:sequence>
      <xs:attribute name="permanent.reduction.mf-production" use="required" type="nonnegdouble1"/>
      <xs:attribute name="period.of.recovery" use="required" type="nonnegdouble"/>
      <xs:attribute name="shape.parameter.recovery.function" use="required" type="nonnegdouble"/>
      <xs:attribute name="fraction.killed" use="required" type="nonnegdouble1"/>
    </xs:complexType>
  </xs:element>
  <xs:element name="treatment.rounds">
    <xs:complexType>
      <xs:sequence>
        <xs:element minOccurs="0" maxOccurs="unbounded" ref="treatment.round"/>
      </xs:sequence>
    </xs:complexType>
  </xs:element>
  <xs:element name="treatment.round">
    <xs:complexType>
      <xs:attribute name="year" use="required" type="yearnr"/>
      <xs:attribute name="month" use="required" type="monthnr"/>
      <xs:attribute name="delay" use="optional" type="deltahours" default="-4"/>
    <xs:attribute name="coverage" use="required" type="nonnegdouble1"/>
    </xs:complexType>
  </xs:element>  
  <xs:element name="compliance">
    <xs:complexType>
      <xs:sequence>
        <xs:element maxOccurs="unbounded" ref="age.and.sex.specific.compliance"/>
      </xs:sequence>
      <xs:attribute name="fraction.excluded" use="required" type="nonnegdouble1"/>
      <xs:attribute name="fraction.malabsorption" use="required" type="nonnegdouble1"/>
      <xs:attribute name="compliance.model"  default="0" type="covmodel"/>
      <xs:attribute name="test.first" default="false" type="xs:boolean"/>
    </xs:complexType>
  </xs:element>
  <xs:element name="age.and.sex.specific.compliance">
    <xs:complexType>
      <xs:attribute name="age.limit" use="required" type="nonnegint200"/>
      <xs:attribute name="male.compliance" use="required" type="nonnegdouble1"/>
      <xs:attribute name="female.compliance" use="required" type="nonnegdouble1"/>
    </xs:complexType>
  </xs:element>  
  <xs:element name="fly" >
      <xs:complexType>
        <xs:sequence>
        <xs:element ref="L1-uptake"/>
        <xs:element ref="monthly.biting.rates"/>
        </xs:sequence>
        <xs:attribute name="transmission.probability" use="required" type="nonnegdouble"/>
      </xs:complexType>
    </xs:element>
  <xs:element name="L1-uptake" type="functional.relationship"/>
  <xs:element name="monthly.biting.rates">
    <xs:complexType>
      <xs:sequence>
        <xs:element maxOccurs="unbounded" ref="mbr"/>
      </xs:sequence>
      <xs:attribute name="relative.biting.rate" use="required" type="nonnegdouble1"/>
    </xs:complexType>
  </xs:element>
  <xs:element name="mbr">
    <xs:complexType>
      <xs:attribute name="month" use="required" type="monthnr"/>
      <xs:attribute name="rate" use="required" type="nonnegdouble"/>
    </xs:complexType>
  </xs:element>
  <xs:element name="snails">
      <xs:complexType>
        <xs:sequence>
        <xs:element ref="egg-uptake"/>
        <xs:element ref="monthly.birth.rates"/>
        <xs:element ref="snail-population"/>
        </xs:sequence>
        <xs:attribute name="transmission.probability" use="required" type="nonnegdouble"/>
      </xs:complexType>
    </xs:element>
  <xs:element name="egg-uptake" type="functional.relationship"/>
  <xs:element name="monthly.birth.rates">
    <xs:complexType>
      <xs:sequence>
        <xs:element maxOccurs="unbounded" ref="mbr"/>
      </xs:sequence>
      <xs:attribute name="relative.birth.rate" use="required" type="nonnegdouble1"/>
    </xs:complexType>
  </xs:element>
  <xs:element name="snail-population">
    <xs:complexType>
      <xs:sequence>
        <xs:element name="Y0">
   		<xs:complexType>
      		<xs:attribute name="initial" use="required" type="nonnegdouble"/>
      		<xs:attribute name="mu" use="required" type="nonnegdouble"/>
   		</xs:complexType>
    	</xs:element>
        <xs:element name="Y1">
   		<xs:complexType>
      		<xs:attribute name="initial" use="required" type="nonnegdouble"/>
      		<xs:attribute name="mu" use="required" type="nonnegdouble"/>
   		    <xs:attribute name="sigma" use="required" type="nonnegdouble"/>
  		</xs:complexType>
    	</xs:element>
        <xs:element name="Y2">
   		<xs:complexType>
      		<xs:attribute name="initial" use="required" type="nonnegdouble"/>
      		<xs:attribute name="mu" use="required" type="nonnegdouble"/>
   		</xs:complexType>
    	</xs:element>
      </xs:sequence>
    </xs:complexType>
  </xs:element>
  <xs:element name="worm">
    <xs:complexType>
      <xs:sequence>
        <xs:element ref="lifespan"/>
        <xs:element ref="prepatent.period"/>
        <xs:element ref="mating"/>
        <xs:element ref="age.dependent.mf-production"/>
        <xs:choice>
        <xs:element ref="skin.mf-density.per.worm"/>
        <xs:element ref="alt.skin.mf-density.per.worm"/>
        </xs:choice>
        <xs:element ref="skin.dispersal"/> 
        <xs:element ref="skin-snip.variability"/>
      </xs:sequence>
      <xs:attribute name="mf-lifespan" use="optional" type="nonnegativeinteger" default="9"/>
      <xs:attribute name="monthly.event.delay" use="optional" type="deltahours" default="-1"/>
    </xs:complexType>
  </xs:element>
  <xs:element name="lifespan" type="continuous.distribution"/>
  <xs:element name="prepatent.period" type="continuous.distribution"/>
  <xs:element name="skin.mf-density.per.worm" type="functional.relationship"/>
  <xs:element name="alt.skin.mf-density.per.worm" type="MM.kinetics"/>
  <xs:element name="skin.dispersal" type="continuous.distribution"/>
  <xs:element name="skin-snip.variability" type="discrete.distribution"/>
  <xs:element name="mating">
  <xs:complexType>
    <xs:attribute name="sex.ratio" use="optional" type="nonnegdouble" default="1"/>
    <xs:attribute name="cycle" use="required" type="nonnegdouble"/>
    <xs:attribute name="male.potential" use="required" type="xs:double"/>
  </xs:complexType>
  </xs:element>
  <xs:element name="age.dependent.mf-production">
    <xs:complexType>
      <xs:sequence>
        <xs:element maxOccurs="unbounded" ref="mf-production"/>
      </xs:sequence>
      <xs:attribute name="labda" default="0.0" type="nonnegdouble"/>
    </xs:complexType>
  </xs:element>
  <xs:element name="mf-production">
    <xs:complexType>
      <xs:attribute name="age.limit" use="required" type="nonnegdouble"/>
      <xs:attribute name="production" use="required" type="nonnegdouble"/>
    </xs:complexType>
  </xs:element>
  <xs:element name="blindness">
    <xs:complexType>
      <xs:sequence>
        <xs:element ref="treshold"/>
        <xs:element ref="pct-life-expectancy-reduction"/>
      </xs:sequence>
    </xs:complexType>
  </xs:element>
  <xs:element name="treshold" type="continuous.distribution"/>
  <xs:element name="pct-life-expectancy-reduction" type="continuous.distribution"/>
  <xs:element name="exposure.and.contribution">
    <xs:complexType>
      <xs:sequence>
        <xs:element name="environment" type="environment.definition" minOccurs="0" maxOccurs="1"/>
        <xs:element ref="initial.foi"/>
        <xs:element ref="male"/>
        <xs:element ref="female"/>
      </xs:sequence>
    </xs:complexType>
  </xs:element>
  <xs:complexType name="environment.definition">
      <xs:attribute name="zeta" use="required" type="nonnegdouble"/>
      <xs:attribute name="psi" use="required" type="nonnegdouble1"/>
  </xs:complexType>
  <xs:element name="male">
    <xs:complexType>
      <xs:sequence>
        <xs:element name="exposure.function" type="functional.relationship" minOccurs="0" maxOccurs="1"/>
        <xs:element name="age.dependent.exposure" type="age.dependency.table" minOccurs="0" maxOccurs="1"/>
        <xs:element name="exposure.index" type="continuous.distribution"/>
        <xs:element name="contribution.function" type="functional.relationship" minOccurs="0" maxOccurs="1"/>
        <xs:element name="age.dependent.contribution" type="age.dependency.table" minOccurs="0" maxOccurs="1"/>
        <xs:element name="contribution.index" type="continuous.distribution" minOccurs="0" maxOccurs="1"/>
      </xs:sequence>
    </xs:complexType>
  </xs:element>
  <xs:element name="female">
    <xs:complexType>
      <xs:sequence>
        <xs:element name="exposure.function" type="functional.relationship" minOccurs="0" maxOccurs="1"/>
        <xs:element name="age.dependent.exposure" type="age.dependency.table" minOccurs="0" maxOccurs="1"/>
        <xs:element name="exposure.index" type="continuous.distribution"/>
        <xs:element name="contribution.function" type="functional.relationship" minOccurs="0" maxOccurs="1"/>
        <xs:element name="age.dependent.contribution" type="age.dependency.table" minOccurs="0" maxOccurs="1"/>
        <xs:element name="contribution.index" type="continuous.distribution" minOccurs="0" maxOccurs="1"/>
      </xs:sequence>
    </xs:complexType>
  </xs:element>
    <xs:complexType name="age.dependency.table">
      <xs:sequence>
        <xs:element name="age.dependency" maxOccurs="unbounded">
            <xs:complexType>
                <xs:attribute name="age" use="required" type="nonnegdouble"/>
                <xs:attribute name="x" use="required" type="nonnegdouble"/>
            </xs:complexType>
        </xs:element>            
      </xs:sequence>
    </xs:complexType>
  <xs:element name="initial.foi">
  <xs:complexType>
    <xs:attribute name="duration" use="required" type="nonnegdouble"/>
    <xs:attribute name="foi" use="required" type="nonnegdouble"/>
  </xs:complexType>
  </xs:element>
  <xs:element name="immunity">
    <xs:complexType>
      <xs:sequence>
        <xs:element name="male">
          <xs:complexType>
            <xs:sequence>
              <xs:element ref="immunity.function"/>
              <xs:element ref="immunity.index"/>
            </xs:sequence>
            <xs:attribute name="alpha" use="required" type="nonnegdouble"/>
            <xs:attribute name="beta" use="required" type="nonnegdouble"/>
          </xs:complexType>
        </xs:element>
        <xs:element name="female">
          <xs:complexType>
            <xs:sequence>
              <xs:element ref="immunity.function"/>
              <xs:element ref="immunity.index"/>
            </xs:sequence>
            <xs:attribute name="alpha" use="required" type="nonnegdouble"/>
            <xs:attribute name="beta" use="required" type="nonnegdouble"/>
          </xs:complexType>
        </xs:element>
      </xs:sequence>
    </xs:complexType>
  </xs:element>
  <xs:element name="immunity.function" type="functional.relationship"/>
  <xs:element name="immunity.index" type="continuous.distribution"/>
  <xs:element name="demography">
    <xs:complexType>
      <xs:sequence>
        <xs:element ref="the.reaper"/>
        <xs:element ref="life.table"/>
        <xs:element ref="fertility.table"/>
        <xs:element name="initial.population" type="population.table"/>
      </xs:sequence>
    </xs:complexType>
  </xs:element>
  <xs:element name="the.reaper">
    <xs:complexType>
      <xs:attribute name="max.population.size" use="optional" type="nonnegativeinteger" default="440"/>
      <xs:attribute name="reap" use="optional" type="nonnegdouble1" default="0.1	"/>
      <xs:attribute name="delay" use="optional" type="deltahours" default="-2"/>
    </xs:complexType>
  </xs:element>
  
  <xs:element name="life.table">
    <xs:complexType>
      <xs:sequence>
        <xs:element maxOccurs="unbounded" ref="survival"/>
      </xs:sequence>
    </xs:complexType>
  </xs:element>
  <xs:element name="survival">
    <xs:complexType>
      <xs:attribute name="age.limit" use="required" type="nonnegint200"/>
      <xs:attribute name="male.survival" use="required" type="nonnegdouble1"/>
      <xs:attribute name="female.survival" use="required" type="nonnegdouble1"/>
    </xs:complexType>
  </xs:element>
  <xs:element name="fertility.table">
    <xs:complexType>
      <xs:sequence>
        <xs:element maxOccurs="unbounded" ref="fertility"/>
      </xs:sequence>
      <xs:attribute name="fraction.male.newborns"  type="nonnegdouble1" default="0.50"/>
      <xs:attribute name="delay"  type="deltahours" default="-3"/>
    </xs:complexType>
  </xs:element>
  <xs:element name="fertility">
    <xs:complexType>
      <xs:attribute name="age.limit" use="required"  type="nonnegint200"/>
      <xs:attribute name="birth.rate" use="required" type="nonnegdouble1"/>
    </xs:complexType>
  </xs:element>

</xs:schema>
