# Supplementary material for: Required duration of mass ivermectin treatment for onchocerciasis elimination in Africa: a comparative modelling analysis
Source: Parasit Vectors. 2015 Oct 22;8:552. doi: 10.1186/s13071-015-1159-9 (PMC4618738; doi:10.1186/s13071-015-1159-9)
Supplement: Additional file 2: — A zip-file, which includes the computer simulation program itself (with the JAVA program code embedded in it), batch files used to run the model, PDF documentation of the XML input, and example input and output files. Instructions on how to run the model are provided in Additional file 1 (ONCHOSIM simulation program.zip). (DOCX 15 kb) [file 13071_2015_1159_MOESM2_ESM.zip › example_oncho.xml]

<?xml version="1.0" encoding="UTF-8"?>
<?jaxfront version=2.68;time=2010-11-15 16:56:51.75;xui=basic.xui;xsd=wormsim.xsd?>
<wormsim.inputfile xmlns:xsi="http://www.w3.org/2001/XMLSchema-instance" 
                   xsi:noNamespaceSchemaLocation="wormsim.xsd"
                   model="onchosim">
				   
    <!-- Input file for WORMSIM: -->
    <!-- Wormsim v2.58Ap9 -->
    <!-- Author: Wilma Stolk -->
    <!-- Date: 2015-07-30  -->
		   
	<!-- general settings for simulation and simulation output       -->
    <simulation start.year="1800">
        <!-- number of skin snip taken per person                 -->
        <surveillance nr.skin-snips="2">
            <!-- timing of surveys                             -->
            <!-- month 0 represents January 1st                -->
            <!-- see note regarding "delay" below              -->
            <periodic.surveys>
                <start year="2000" month="6" delay="-2"/>
                <stop year="2040" month="7"/>
                <interval years="0" months="6"/>
            </periodic.surveys>
            <extra.surveys>
            </extra.surveys>
            <!-- upper bounds of age categories in output      -->
            <age.classes>
                <age.class age.limit="5"/>
                <age.class age.limit="90"/>
            </age.classes>
        </surveillance>
        <!-- upper bounds and weights of reference population for -->
        <!-- age and sex-standardized output (OCP standard pop)   -->
        <!-- in literature, the weight for age <5 is usually zero -->
        <standard.population>
            <age.group age.limit="5" n.males="0" n.females="0"/>
            <age.group age.limit="90" n.males="1000" n.females="1000"/>
        </standard.population>
    </simulation>
    <!-- demographic parameters of simulated population              -->
    <demography>
        <!-- whenever the simulated population size exceeds the   -->
        <!-- the specified maximum, a random fraction is removed  -->
        <!-- see note regarding "delay" below                     -->
        <the.reaper max.population.size="440" reap="0.1" delay="-3"/>
        <!-- survival represents cumulative survival probability  -->
        <!-- and is determined by for unspecified ages by linear  -->
        <!-- interpolation of values for specified age limits     -->
        <life.table>
            <survival age.limit="5" male.survival="0.804" female.survival="0.804"/>
            <survival age.limit="10" male.survival="0.772" female.survival="0.772"/>
            <survival age.limit="15" male.survival="0.760" female.survival="0.760"/>
            <survival age.limit="20" male.survival="0.740" female.survival="0.740"/>
            <survival age.limit="30" male.survival="0.686" female.survival="0.686"/>
            <survival age.limit="50" male.survival="0.509" female.survival="0.509"/>
            <survival age.limit="90" male.survival="0.000" female.survival="0.000"/>
        </life.table>
        <!-- rates represent probabilies for women to give birth  -->
        <!-- to one child in some year, given a woman's age       -->
        <!-- rates are assumed constant within each age category  -->
        <!-- and ages limits represent upper bounds of categories -->
        <!-- see note regarding "delay" below                     -->
        <fertility.table delay="-4">
            <fertility age.limit="5" birth.rate="0"/>
            <fertility age.limit="10" birth.rate="0"/>
            <fertility age.limit="15" birth.rate="0"/>
            <fertility age.limit="20" birth.rate="0.109"/>
            <fertility age.limit="30" birth.rate="0.300"/>
            <fertility age.limit="50" birth.rate="0.119"/>
            <fertility age.limit="90" birth.rate="0.0"/>
        </fertility.table>
        <!-- population size to start simulation with            -->
        <initial.population>
            <age.group age.limit="5" n.males="4" n.females="4"/>
            <age.group age.limit="10" n.males="5" n.females="5"/>
            <age.group age.limit="15" n.males="3" n.females="3"/>
            <age.group age.limit="20" n.males="3" n.females="3"/>
            <age.group age.limit="30" n.males="4" n.females="4"/>
            <age.group age.limit="50" n.males="6" n.females="6"/>
            <age.group age.limit="90" n.males="4" n.females="4"/>
        </initial.population>
    </demography>
    <!-- parameters for development of blindness                    -->
    <!-- when a person's cumulative exposure to mf exceeds a thres- -->
    <!-- hold, a person is considered blind                         -->
    <!-- individual variation in susceptibility is modeled by let-  -->
    <!-- ting the threshold vary between individuals, assuming a    -->
    <!-- Weibull distribution with some mean and shape "p1", trun-  -->
    <!-- cated at the specified bounds "min" and "max"              -->
    <blindness>
        <treshold dist.nr="3" min="0" max="100000" mean="10000" p1="2"/>
        <!-- upon turning blind, the life-expectancy of a person -->
        <!-- is reduced by a variable fraction: on average 50%,  -->
        <!-- and uniformly distributed between 0% and 100%       -->
        <pct-life-expectancy-reduction dist.nr="1" min="0" max="100" mean="50"/>
    </blindness>
    <!-- parameters for exposure to fly bites                       -->
    <!-- N.B. in WORMSIM we only describe fly bites on humans,      -->
    <!-- whereas previously, ONCHOSIM also specified the fraction   -->
    <!-- of fly bites on animals                                    -->
    <exposure.and.contribution>
        <!-- initial force of infection to introduce infection   -->
        <!-- into the simulated population; duration in years    -->
        <initial.foi duration="7.5" foi="4.0"/>
        <!-- parameters for individual exposure to fly bites,    -->
        <!-- depending on gender, age, and personal factors      -->
        <male>
            <!-- age-dependent exposure, relative to mean exp -->
            <!-- of adult males, assuming a linear increase   -->
            <!-- between age 0 and 20, after which exposure   -->
            <!-- is 1.0                                       -->
            <exposure.function fun.nr="1" a="0.05" c="1"/>
            <!-- individual variation in exposure related to  -->
            <!-- e.g. occupation and attractiveness to flies, -->
            <!-- assuming a gamma distribution with mean one  -->
            <!-- and variation 1/p1 (shape and rate p1),      -->
            <!-- truncated by "min" and "max"                 -->
            <exposure.index dist.nr="4" min="0" max="20" p1="3.5"/>
        </male>
        <female>
            <!-- age-dependent exposure, relative to mean exp -->
            <!-- of adult males, assuming a linear increase   -->
            <!-- between age 0 and 20, after which exposure   -->
            <!-- is 1.0                                       -->
            <!-- exposure of females to fly bites is assumed  -->
            <!-- to be 70% of that of males                   -->
            <exposure.function fun.nr="1" a="0.035" c="0.7"/>
            <!-- individual variation in exposure related to  -->
            <!-- e.g. occupation and attractiveness to flies, -->
            <!-- assuming a gamma distribution with mean one  -->
            <!-- and variation 1/p1 (shape and rate p1),      -->
            <!-- truncated by "min" and "max"                 -->
            <exposure.index dist.nr="4" min="0" max="20" p1="3.5"/>
        </female>
    </exposure.and.contribution>
    <!-- parameters related to development of host immunity         -->
    <!-- these are currently set such that no immunity develops     -->
    <immunity>
        <male alpha="0" beta="1">
            <immunity.function fun.nr="0" a="1"/>
            <immunity.index dist.nr="0" min="0" max="20"/>
        </male>
        <female alpha="0" beta="1">
            <immunity.function fun.nr="0" a="1"/>
            <immunity.index dist.nr="0" min="0" max="20"/>
        </female>
    </immunity>
    <!-- parameters for worm survival and mf production             -->
    <!-- mf lifespan in months, see note regarding "delay" below    -->
    <worm mf-lifespan="9" monthly.event.delay="+1">
        <!-- worm lifespan in years, allowing for variation      -->
        <!-- between worms, assuming a Weibull distribution with -->
        <!-- mean 10 and shape 3.76, bounded by "min" and "max"  -->
        <lifespan dist.nr="3" min="0" max="50" mean="10" p1="3.76"/>
        <!-- pre-patent during which worms do not produce mf and -->
        <!-- are not affected by ivermectin                      -->
        <prepatent.period dist.nr="0" mean="1"/>
        <!-- number of months a female can produce mf with one   -->
        <!-- insemination, and number of females one male worm   -->
        <!-- can inseminate per month                            -->
        <!-- if there are more female worms than the total male  -->
        <!-- potential, every female has a probability of being  -->
        <!-- inseminated equal to N_mw/N_fm*male.potential       -->
        <mating cycle="3" male.potential="100"/>
        <!-- mf production by female worms as function of worm   -->
        <!-- age minus pre-patent period; mf production at un-   -->
        <!-- specified ages is determined by linear interpol.    -->
        <age.dependent.mf-production>
            <mf-production age.limit="0" production="1"/>
            <mf-production age.limit="5" production="1"/>
            <mf-production age.limit="20" production="0"/>
        </age.dependent.mf-production>
        <!-- expected N_mf per worm in skin snip as product of  -->
        <!-- number of mf contributed per fully fecund worm and -->
        <!-- random dispersal factor representing the distance  -->
        <!-- between a worm and site of skin snip, assuming an  -->
        <!-- exponential distribution, truncated by "min" and   -->
        <!-- "max"                                              -->
        <skin.mf-density.per.worm fun.nr="1" a="7.6" c="-1"/>
        <skin.dispersal dist.nr="2" min="0" max="5"/>
        <!-- poisson distribution for observed number of mf in  -->
        <!-- one skin snip                                      -->
        <skin-snip.variability dist.nr="5"/>
    </worm>
    <!-- probability that an mf taken up by a fly bite develops    -->
    <!-- into an L3 and is transmitted to another human (taking    -->
    <!-- account of the fly's gonotropic cycle, survival, and      -->
    <!-- duration and probability of an ingested mf developing     -->
    <!-- into an infective L3 and surviving up to the point of     -->
    <!-- transmission                                              -->
    <fly transmission.probability="0.07345">
        <!-- functional relation between uptake of mf and mf    -->
        <!-- density in the skin, assuming exponential satu-    -->
        <!-- ration to maximum level a with initial slope 2b    -->
        <!-- nd shape c                                         -->
        <L1-uptake fun.nr="3" a="1.2" b="0.0213" c="0.0861"/>
        <!-- seasonal pattern in monthly biting rates (mbr),    -->
        <!-- as observed in Asubende, Ghana                     -->
        <!-- in the simulation, actual biting rates for an      -->
        <!-- individual are calculated as product of monthly    -->
        <!-- biting rate in Asubende, a factor representing     -->
        <!-- the mean exposure in adult males in the simulated  -->
        <!-- village relative to Asubende ("relative biting     -->
        <!-- rate"), and all other factors related to gender,   -->
        <!-- age, and individual variation in exposure          -->
        <!-- to produce some desired endemicity level in the    -->
        <!-- simulation, adjust the relative biting rate such   -->
        <!-- that mf prevalence or density (distribution) in    -->
        <!-- the population (output at the desired time point)  -->
        <!-- equals the desired value                           -->
        <!-- N.B. individual variation in exposure to fly bites -->
        <!-- also determined mean and distribution of simulated -->
        <!-- infection levels                                   -->
		<!-- rbr = 0.305 for CMFL 5-->
		<!-- rbr = 0.329 for CMFL 10-->
		<!-- rbr = 0.457 for CMFL 30-->
		<!-- rbr = 0.586 for CMFL 55-->
		<!-- rbr = 0.720 for CMFL 80-->
        <monthly.biting.rates relative.biting.rate="0.329">
            <mbr month="1"  rate="2670"/>
            <mbr month="2"  rate="2350"/>
            <mbr month="3"  rate="1500"/>
            <mbr month="4"  rate="1920"/>
            <mbr month="5"  rate="1940"/>
            <mbr month="6"  rate="1690"/>
            <mbr month="7"  rate="2630"/>
            <mbr month="8"  rate="3410"/>
            <mbr month="9"  rate="3010"/>
            <mbr month="10" rate="3290"/>
            <mbr month="11" rate="3750"/>
            <mbr month="12" rate="2690"/>
        </monthly.biting.rates>
    </fly>
    <!-- parameters for mass treatment                            -->
    <mass.treatment>
        <!-- timing of individual mass treatment rounds (one   -->
        <!-- line per mass treatment round), specifying year,  -->
        <!-- month (0 represents January 1st), and population  -->
        <!-- coverage (fraction of total village population,   -->
        <!-- including those not eligible for treatment)       -->
        <!-- see note regarding "delay" below                  -->
        <treatment.rounds>
            <treatment.round year="2000" month="6" coverage="0.65" delay="-1"/>
            <treatment.round year="2001" month="6" coverage="0.65" delay="-1"/>
            <treatment.round year="2002" month="6" coverage="0.65" delay="-1"/>
            <treatment.round year="2003" month="6" coverage="0.65" delay="-1"/>
            <treatment.round year="2004" month="6" coverage="0.65" delay="-1"/>
            <treatment.round year="2005" month="6" coverage="0.65" delay="-1"/>
            <treatment.round year="2006" month="6" coverage="0.65" delay="-1"/>
            <treatment.round year="2007" month="6" coverage="0.65" delay="-1"/>
            <treatment.round year="2008" month="6" coverage="0.65" delay="-1"/>
            <treatment.round year="2009" month="6" coverage="0.65" delay="-1"/>
            <treatment.round year="2010" month="6" coverage="0.65" delay="-1"/>
            <treatment.round year="2011" month="6" coverage="0.65" delay="-1"/>
            <treatment.round year="2012" month="6" coverage="0.65" delay="-1"/>
            <treatment.round year="2013" month="6" coverage="0.65" delay="-1"/>
            <treatment.round year="2014" month="6" coverage="0.65" delay="-1"/>
            <treatment.round year="2015" month="6" coverage="0.65" delay="-1"/>
            <treatment.round year="2016" month="6" coverage="0.65" delay="-1"/>
            <treatment.round year="2017" month="6" coverage="0.65" delay="-1"/>
            <treatment.round year="2018" month="6" coverage="0.65" delay="-1"/>
            <treatment.round year="2019" month="6" coverage="0.65" delay="-1"/>
            <treatment.round year="2020" month="6" coverage="0.65" delay="-1"/>
            <treatment.round year="2021" month="6" coverage="0.65" delay="-1"/>
            <treatment.round year="2022" month="6" coverage="0.65" delay="-1"/>
            <treatment.round year="2023" month="6" coverage="0.65" delay="-1"/>
            <treatment.round year="2024" month="6" coverage="0.65" delay="-1"/>
            <treatment.round year="2025" month="6" coverage="0.65" delay="-1"/>
            <treatment.round year="2026" month="6" coverage="0.65" delay="-1"/>
            <treatment.round year="2027" month="6" coverage="0.65" delay="-1"/>
            <treatment.round year="2028" month="6" coverage="0.65" delay="-1"/>
            <treatment.round year="2029" month="6" coverage="0.65" delay="-1"/>
            <treatment.round year="2030" month="6" coverage="0.65" delay="-1"/>
            <treatment.round year="2031" month="6" coverage="0.65" delay="-1"/>
            <treatment.round year="2032" month="6" coverage="0.65" delay="-1"/>
            <treatment.round year="2033" month="6" coverage="0.65" delay="-1"/>
            <treatment.round year="2034" month="6" coverage="0.65" delay="-1"/>
            <treatment.round year="2035" month="6" coverage="0.65" delay="-1"/>
            <treatment.round year="2036" month="6" coverage="0.65" delay="-1"/>
            <treatment.round year="2037" month="6" coverage="0.65" delay="-1"/>
            <treatment.round year="2038" month="6" coverage="0.65" delay="-1"/>
            <treatment.round year="2039" month="6" coverage="0.65" delay="-1"/>
        </treatment.rounds>
        <!-- random fraction of population permanently not      -->
        <!-- eligible for treatment due to chronic illness and  -->
        <!-- random fraction of population in which ivermectin  -->
        <!-- does not work due to diarrhoe (temporary effect)   -->
        <compliance fraction.excluded="0.05" fraction.malabsorption="0.05">
            <!-- weights for age and sex-specific compliance, given -->
            <!-- some expected overall coverage in the eligible     -->
            <!-- population                                         -->
            <!-- weights are constant within age categories         -->
            <age.and.sex.specific.compliance age.limit="5" male.compliance="0" female.compliance="0"/>
            <age.and.sex.specific.compliance age.limit="10" male.compliance="0.75" female.compliance="0.75"/>
            <age.and.sex.specific.compliance age.limit="15" male.compliance="0.80" female.compliance="0.70"/>
            <age.and.sex.specific.compliance age.limit="20" male.compliance="0.80" female.compliance="0.74"/>
            <age.and.sex.specific.compliance age.limit="30" male.compliance="0.70" female.compliance="0.65"/>
            <age.and.sex.specific.compliance age.limit="50" male.compliance="0.75" female.compliance="0.70"/>
            <age.and.sex.specific.compliance age.limit="90" male.compliance="0.80" female.compliance="0.75"/>
        </compliance>
        <!-- ivermectin efficacy, specified as permanent reduction in worm -->
        <!-- capacity to produce mf (cumulative effects allowed), pattern  -->
        <!-- of how mf production recovers over time (to a new, reduced    -->
        <!-- maximum level), and fraction of mf surviving each treatment   -->
        <treatment.effects permanent.reduction.mf-production="0.349" period.of.recovery="0.875" shape.parameter.recovery.function="1.483" fraction.killed="0">
            <fraction.mf.surviving dist.nr="0" mean="0.0"/>
            <!-- variability in treatment effects (relative to mean,    -->
            <!-- expected effect), assuming a Weibull distribution with -->
            <!-- mean one and shape "p1"                                -->
            <treatment.effect.variability dist.nr="3" mean="1.0" p1="2"/>
        </treatment.effects>
    </mass.treatment>
    <!-- parameters for vector control                                        -->
    <!-- effectivity is specified as relative reduction in biting rates       -->
    <!-- if no vector control is desired in the simulation, set timing        -->
    <!-- outside the scope of the simulation (after the last survey)          -->
    <!-- vector control is usually assumed to be highly effective             -->
    <vector.control>
        <period start.year="2150" stop.year="2160" effectivity="0.95"/>
        <period start.year="2165" stop.year="2170" effectivity="0.95"/>
    </vector.control>
</wormsim.inputfile>
<!-- In ONCHOSIM, some events may be scheduled at the same time. The attribute     -->
<!-- "delay" specifies at what time an event takes place, relative to other events -->
<!-- planned at the same time. The order of events is currently: human births, the -->
<!-- reaper, survey, mass treatment, worm and mf generation and death.             -->
