# Supplementary material for: Required duration of mass ivermectin treatment for onchocerciasis elimination in Africa: a comparative modelling analysis
Source: Parasit Vectors. 2015 Oct 22;8:552. doi: 10.1186/s13071-015-1159-9 (PMC4618738; doi:10.1186/s13071-015-1159-9)
Supplement: Additional file 2: — A zip-file, which includes the computer simulation program itself (with the JAVA program code embedded in it), batch files used to run the model, PDF documentation of the XML input, and example input and output files. Instructions on how to run the model are provided in Additional file 1 (ONCHOSIM simulation program.zip). (DOCX 15 kb) [file 13071_2015_1159_MOESM2_ESM.zip › test.sh]

./run.sh example_STH 0 49 
./avg.sh example_STH 0 49 
exit
