# Supplementary material for: Required duration of mass ivermectin treatment for onchocerciasis elimination in Africa: a comparative modelling analysis
Source: Parasit Vectors. 2015 Oct 22;8:552. doi: 10.1186/s13071-015-1159-9 (PMC4618738; doi:10.1186/s13071-015-1159-9)
Supplement: Additional file 2: — A zip-file, which includes the computer simulation program itself (with the JAVA program code embedded in it), batch files used to run the model, PDF documentation of the XML input, and example input and output files. Instructions on how to run the model are provided in Additional file 1 (ONCHOSIM simulation program.zip). (DOCX 15 kb) [file 13071_2015_1159_MOESM2_ESM.zip › example_oncho.log]

seed	year	mf+	mf5+	w+	N	aNmf	aNmf20	N20	CMFL
0	2000.500	0.525	0.634	0.628	419	11.784	21.846	188	10.446
0	2001.000	0.402	0.487	0.629	423	4.053	7.777	195	2.534
0	2001.500	0.488	0.594	0.617	426	7.636	14.030	198	5.900
0	2002.000	0.383	0.466	0.608	431	3.332	6.434	197	2.045
0	2002.500	0.438	0.533	0.605	438	5.043	9.587	196	4.171
0	2003.000	0.327	0.399	0.594	441	2.315	4.609	197	1.479
0	2003.500	0.390	0.480	0.566	408	3.600	6.846	179	2.686
0	2004.000	0.284	0.348	0.560	409	1.982	3.785	181	1.169
0	2004.500	0.381	0.470	0.547	415	2.641	5.349	182	2.130
0	2005.000	0.256	0.319	0.529	425	1.373	2.905	185	0.948
0	2005.500	0.311	0.383	0.519	428	2.039	4.101	189	1.562
0	2006.000	0.187	0.229	0.514	434	0.896	1.779	192	0.572
0	2006.500	0.276	0.340	0.505	438	1.339	2.694	193	1.057
0	2007.000	0.155	0.191	0.482	446	0.815	1.722	198	0.504
0	2007.500	0.225	0.278	0.459	414	1.153	2.457	185	0.847
0	2008.000	0.130	0.161	0.443	415	0.701	1.473	185	0.430
0	2008.500	0.192	0.235	0.423	421	0.957	1.948	191	0.647
0	2009.000	0.102	0.125	0.409	421	0.640	1.231	188	0.311
0	2009.500	0.145	0.178	0.389	427	0.725	1.519	189	0.458
0	2010.000	0.105	0.125	0.371	429	0.457	0.987	194	0.314
0	2010.500	0.133	0.159	0.336	437	0.596	1.275	198	0.424
0	2011.000	0.077	0.091	0.319	442	0.442	0.951	205	0.223
0	2011.500	0.103	0.123	0.291	399	0.519	1.051	186	0.283
0	2012.000	0.057	0.068	0.282	401	0.310	0.656	186	0.148
0	2012.500	0.091	0.109	0.266	406	0.437	0.894	189	0.258
0	2013.000	0.049	0.058	0.251	411	0.302	0.637	194	0.153
0	2013.500	0.066	0.081	0.231	424	0.281	0.605	195	0.190
0	2014.000	0.033	0.040	0.224	429	0.124	0.268	198	0.096
0	2014.500	0.056	0.068	0.213	431	0.145	0.302	205	0.109
0	2015.000	0.021	0.025	0.187	438	0.059	0.126	206	0.044
0	2015.500	0.034	0.041	0.166	445	0.087	0.183	210	0.072
0	2016.000	0.009	0.011	0.146	444	0.030	0.065	208	0.029
0	2016.500	0.022	0.027	0.139	402	0.066	0.142	186	0.046
0	2017.000	0.012	0.015	0.128	405	0.041	0.089	186	0.028
0	2017.500	0.017	0.021	0.116	415	0.039	0.084	191	0.033
0	2018.000	0.007	0.009	0.107	411	0.007	0.016	191	0.009
0	2018.500	0.005	0.006	0.101	416	0.018	0.038	199	0.022
0	2019.000	0.005	0.006	0.088	422	0.004	0.008	199	0.006
0	2019.500	0.002	0.003	0.072	428	0.005	0.010	203	0.007
0	2020.000	0.000	0.000	0.061	441	0.006	0.012	205	0.007
0	2020.500	0.000	0.000	0.053	399	0.001	0.003	182	0.002
0	2021.000	0.000	0.000	0.049	409	0.000	0.000	184	0.000
0	2021.500	0.000	0.000	0.044	413	0.000	0.000	183	0.000
0	2022.000	0.000	0.000	0.041	415	0.000	0.000	185	0.000
0	2022.500	0.000	0.000	0.036	421	0.000	0.000	189	0.000
0	2023.000	0.000	0.000	0.031	426	0.000	0.000	191	0.000
0	2023.500	0.000	0.000	0.023	439	0.000	0.000	194	0.000
0	2024.000	0.000	0.000	0.016	450	0.000	0.000	194	0.000
0	2024.500	0.000	0.000	0.015	409	0.000	0.000	173	0.000
0	2025.000	0.000	0.000	0.014	414	0.000	0.000	178	0.000
0	2025.500	0.000	0.000	0.012	417	0.000	0.000	181	0.000
0	2026.000	0.000	0.000	0.005	421	0.000	0.000	184	0.000
0	2026.500	0.000	0.000	0.005	423	0.000	0.000	186	0.000
0	2027.000	0.000	0.000	0.005	434	0.000	0.000	193	0.000
0	2027.500	0.000	0.000	0.002	439	0.000	0.000	195	0.000
0	2028.000	0.000	0.000	0.002	442	0.000	0.000	197	0.000
0	2028.500	0.000	0.000	0.003	399	0.000	0.000	177	0.000
0	2029.000	0.000	0.000	0.002	403	0.000	0.000	176	0.000
0	2029.500	0.000	0.000	0.002	408	0.000	0.000	177	0.000
0	2030.000	0.000	0.000	0.002	407	0.000	0.000	177	0.000
0	2030.500	0.000	0.000	0.002	404	0.000	0.000	178	0.000
0	2031.000	0.000	0.000	0.000	407	0.000	0.000	180	0.000
0	2031.500	0.000	0.000	0.000	413	0.000	0.000	184	0.000
0	2032.000	0.000	0.000	0.000	419	0.000	0.000	185	0.000
0	2032.500	0.000	0.000	0.000	426	0.000	0.000	187	0.000
0	2033.000	0.000	0.000	0.000	432	0.000	0.000	187	0.000
0	2033.500	0.000	0.000	0.000	436	0.000	0.000	192	0.000
0	2034.000	0.000	0.000	0.000	441	0.000	0.000	195	0.000
0	2034.500	0.000	0.000	0.000	405	0.000	0.000	181	0.000
0	2035.000	0.000	0.000	0.000	417	0.000	0.000	186	0.000
0	2035.500	0.000	0.000	0.000	421	0.000	0.000	191	0.000
0	2036.000	0.000	0.000	0.000	427	0.000	0.000	192	0.000
0	2036.500	0.000	0.000	0.000	433	0.000	0.000	197	0.000
0	2037.000	0.000	0.000	0.000	440	0.000	0.000	200	0.000
0	2037.500	0.000	0.000	0.000	445	0.000	0.000	200	0.000
0	2038.000	0.000	0.000	0.000	448	0.000	0.000	197	0.000
0	2038.500	0.000	0.000	0.000	415	0.000	0.000	183	0.000
0	2039.000	0.000	0.000	0.000	415	0.000	0.000	185	0.000
0	2039.500	0.000	0.000	0.000	417	0.000	0.000	190	0.000
0	2040.000	0.000	0.000	0.000	420	0.000	0.000	195	0.000
0	2040.500	0.000	0.000	0.000	424	0.000	0.000	199	0.000
1	2000.500	0.445	0.552	0.548	440	8.677	17.102	192	7.475
1	2001.000	0.368	0.458	0.567	448	2.785	5.129	194	1.717
1	2001.500	0.416	0.523	0.550	416	5.094	9.871	178	3.807
1	2002.000	0.301	0.380	0.543	418	2.017	3.558	180	1.266
1	2002.500	0.390	0.491	0.533	426	3.566	6.522	184	2.649
1	2003.000	0.266	0.326	0.515	429	1.656	2.623	187	0.870
1	2003.500	0.343	0.423	0.497	437	2.452	4.629	190	1.895
1	2004.000	0.211	0.264	0.472	451	1.042	2.089	191	0.732
1	2004.500	0.324	0.410	0.461	414	1.632	3.128	179	1.304
1	2005.000	0.159	0.199	0.457	414	0.757	1.560	184	0.558
1	2005.500	0.261	0.324	0.436	417	1.042	2.137	186	0.886
1	2006.000	0.143	0.176	0.422	419	0.635	1.259	189	0.420
1	2006.500	0.210	0.256	0.402	428	0.932	1.926	196	0.688
1	2007.000	0.118	0.144	0.394	434	0.516	1.099	197	0.321
1	2007.500	0.175	0.216	0.370	440	0.655	1.400	200	0.524
1	2008.000	0.087	0.109	0.347	449	0.345	0.744	203	0.230
1	2008.500	0.125	0.154	0.331	417	0.463	0.982	191	0.326
1	2009.000	0.076	0.092	0.308	422	0.299	0.640	197	0.167
1	2009.500	0.096	0.120	0.275	436	0.389	0.843	197	0.254
1	2010.000	0.046	0.057	0.256	438	0.201	0.447	197	0.125
1	2010.500	0.065	0.081	0.236	445	0.127	0.266	203	0.136
1	2011.000	0.022	0.028	0.219	453	0.077	0.169	207	0.059
1	2011.500	0.027	0.033	0.208	408	0.087	0.182	195	0.070
1	2012.000	0.024	0.030	0.192	412	0.074	0.156	196	0.062
1	2012.500	0.026	0.032	0.183	420	0.092	0.195	197	0.070
1	2013.000	0.014	0.017	0.166	422	0.046	0.099	196	0.036
1	2013.500	0.026	0.032	0.156	422	0.037	0.077	196	0.032
1	2014.000	0.011	0.014	0.133	435	0.016	0.030	200	0.017
1	2014.500	0.016	0.019	0.124	444	0.035	0.073	200	0.031
1	2015.000	0.004	0.005	0.111	450	0.006	0.012	205	0.008
1	2015.500	0.007	0.009	0.097	403	0.012	0.024	191	0.012
1	2016.000	0.005	0.006	0.089	414	0.006	0.013	190	0.007
1	2016.500	0.005	0.006	0.086	418	0.019	0.042	192	0.015
1	2017.000	0.002	0.003	0.081	421	0.001	0.003	193	0.002
1	2017.500	0.000	0.000	0.072	430	0.000	0.000	197	0.000
1	2018.000	0.000	0.000	0.067	433	0.000	0.000	205	0.000
1	2018.500	0.000	0.000	0.059	438	0.000	0.000	208	0.000
1	2019.000	0.000	0.000	0.050	443	0.000	0.000	210	0.000
1	2019.500	0.000	0.000	0.039	412	0.000	0.000	199	0.000
1	2020.000	0.000	0.000	0.034	416	0.000	0.000	201	0.000
1	2020.500	0.000	0.000	0.029	414	0.000	0.000	202	0.000
1	2021.000	0.000	0.000	0.019	414	0.000	0.000	203	0.000
1	2021.500	0.000	0.000	0.012	424	0.000	0.000	211	0.000
1	2022.000	0.000	0.000	0.009	432	0.000	0.000	212	0.000
1	2022.500	0.000	0.000	0.009	432	0.000	0.000	213	0.000
1	2023.000	0.000	0.000	0.009	437	0.000	0.000	213	0.000
1	2023.500	0.000	0.000	0.009	441	0.000	0.000	218	0.000
1	2024.000	0.000	0.000	0.007	444	0.000	0.000	222	0.000
1	2024.500	0.000	0.000	0.007	411	0.000	0.000	203	0.000
1	2025.000	0.000	0.000	0.007	416	0.000	0.000	204	0.000
1	2025.500	0.000	0.000	0.007	419	0.000	0.000	206	0.000
1	2026.000	0.000	0.000	0.005	425	0.000	0.000	205	0.000
1	2026.500	0.000	0.000	0.002	425	0.000	0.000	207	0.000
1	2027.000	0.000	0.000	0.000	426	0.000	0.000	210	0.000
1	2027.500	0.000	0.000	0.000	432	0.000	0.000	211	0.000
1	2028.000	0.000	0.000	0.000	433	0.000	0.000	214	0.000
1	2028.500	0.000	0.000	0.000	437	0.000	0.000	213	0.000
1	2029.000	0.000	0.000	0.000	452	0.000	0.000	215	0.000
1	2029.500	0.000	0.000	0.000	419	0.000	0.000	197	0.000
1	2030.000	0.000	0.000	0.000	423	0.000	0.000	198	0.000
1	2030.500	0.000	0.000	0.000	432	0.000	0.000	202	0.000
1	2031.000	0.000	0.000	0.000	438	0.000	0.000	209	0.000
1	2031.500	0.000	0.000	0.000	443	0.000	0.000	208	0.000
1	2032.000	0.000	0.000	0.000	441	0.000	0.000	211	0.000
1	2032.500	0.000	0.000	0.000	399	0.000	0.000	194	0.000
1	2033.000	0.000	0.000	0.000	406	0.000	0.000	199	0.000
1	2033.500	0.000	0.000	0.000	407	0.000	0.000	199	0.000
1	2034.000	0.000	0.000	0.000	411	0.000	0.000	204	0.000
1	2034.500	0.000	0.000	0.000	414	0.000	0.000	206	0.000
1	2035.000	0.000	0.000	0.000	420	0.000	0.000	203	0.000
1	2035.500	0.000	0.000	0.000	426	0.000	0.000	206	0.000
1	2036.000	0.000	0.000	0.000	430	0.000	0.000	211	0.000
1	2036.500	0.000	0.000	0.000	439	0.000	0.000	212	0.000
1	2037.000	0.000	0.000	0.000	442	0.000	0.000	214	0.000
1	2037.500	0.000	0.000	0.000	400	0.000	0.000	195	0.000
1	2038.000	0.000	0.000	0.000	403	0.000	0.000	196	0.000
1	2038.500	0.000	0.000	0.000	406	0.000	0.000	196	0.000
1	2039.000	0.000	0.000	0.000	408	0.000	0.000	199	0.000
1	2039.500	0.000	0.000	0.000	410	0.000	0.000	198	0.000
1	2040.000	0.000	0.000	0.000	408	0.000	0.000	195	0.000
1	2040.500	0.000	0.000	0.000	407	0.000	0.000	195	0.000
2	2000.500	0.451	0.551	0.572	430	9.455	18.141	195	8.243
2	2001.000	0.333	0.407	0.575	435	2.734	5.114	198	1.635
2	2001.500	0.440	0.540	0.578	443	4.913	9.063	200	3.677
2	2002.000	0.268	0.329	0.559	451	2.061	4.034	204	1.267
2	2002.500	0.385	0.483	0.533	413	3.378	6.366	190	2.441
2	2003.000	0.267	0.338	0.511	419	1.504	2.989	189	0.842
2	2003.500	0.347	0.450	0.505	432	2.193	4.450	190	1.791
2	2004.000	0.194	0.252	0.484	438	0.974	1.958	190	0.610
2	2004.500	0.301	0.382	0.466	438	1.441	2.896	192	1.140
2	2005.000	0.162	0.205	0.450	444	0.776	1.630	196	0.435
2	2005.500	0.238	0.300	0.432	412	1.050	2.191	183	0.820
2	2006.000	0.133	0.169	0.398	420	0.594	1.269	186	0.333
2	2006.500	0.188	0.240	0.373	432	0.669	1.492	186	0.555
2	2007.000	0.074	0.094	0.359	434	0.376	0.823	186	0.188
2	2007.500	0.140	0.176	0.333	435	0.560	1.211	185	0.380
2	2008.000	0.063	0.080	0.302	447	0.314	0.668	182	0.159
2	2008.500	0.105	0.133	0.283	410	0.363	0.840	163	0.300
2	2009.000	0.065	0.082	0.263	418	0.158	0.326	164	0.115
2	2009.500	0.064	0.082	0.238	421	0.170	0.339	168	0.150
2	2010.000	0.042	0.054	0.201	427	0.096	0.206	170	0.094
2	2010.500	0.053	0.069	0.181	431	0.114	0.266	177	0.119
2	2011.000	0.026	0.032	0.168	429	0.029	0.057	176	0.031
2	2011.500	0.025	0.031	0.149	435	0.062	0.137	179	0.078
2	2012.000	0.018	0.023	0.132	433	0.043	0.099	186	0.047
2	2012.500	0.027	0.034	0.119	437	0.031	0.071	190	0.044
2	2013.000	0.004	0.005	0.101	447	0.006	0.013	192	0.010
2	2013.500	0.012	0.014	0.087	426	0.034	0.080	181	0.036
2	2014.000	0.005	0.006	0.073	439	0.002	0.005	183	0.004
2	2014.500	0.007	0.008	0.063	446	0.011	0.027	183	0.016
2	2015.000	0.002	0.003	0.047	449	0.004	0.011	183	0.007
2	2015.500	0.002	0.003	0.042	407	0.001	0.003	169	0.002
2	2016.000	0.000	0.000	0.034	413	0.000	0.000	170	0.000
2	2016.500	0.002	0.003	0.026	417	0.001	0.003	176	0.002
2	2017.000	0.000	0.000	0.026	420	0.000	0.000	179	0.000
2	2017.500	0.000	0.000	0.021	423	0.000	0.000	179	0.000
2	2018.000	0.000	0.000	0.019	429	0.000	0.000	179	0.000
2	2018.500	0.000	0.000	0.018	433	0.000	0.000	181	0.000
2	2019.000	0.000	0.000	0.016	438	0.000	0.000	180	0.000
2	2019.500	0.000	0.000	0.013	447	0.000	0.000	185	0.000
2	2020.000	0.000	0.000	0.009	452	0.000	0.000	185	0.000
2	2020.500	0.000	0.000	0.010	411	0.000	0.000	171	0.000
2	2021.000	0.000	0.000	0.007	417	0.000	0.000	175	0.000
2	2021.500	0.000	0.000	0.007	427	0.000	0.000	182	0.000
2	2022.000	0.000	0.000	0.005	435	0.000	0.000	184	0.000
2	2022.500	0.000	0.000	0.005	433	0.000	0.000	189	0.000
2	2023.000	0.000	0.000	0.005	434	0.000	0.000	194	0.000
2	2023.500	0.000	0.000	0.004	447	0.000	0.000	200	0.000
2	2024.000	0.000	0.000	0.002	451	0.000	0.000	204	0.000
2	2024.500	0.000	0.000	0.002	411	0.000	0.000	185	0.000
2	2025.000	0.000	0.000	0.000	419	0.000	0.000	188	0.000
2	2025.500	0.000	0.000	0.000	427	0.000	0.000	187	0.000
2	2026.000	0.000	0.000	0.000	435	0.000	0.000	191	0.000
2	2026.500	0.000	0.000	0.000	438	0.000	0.000	201	0.000
2	2027.000	0.000	0.000	0.000	447	0.000	0.000	204	0.000
2	2027.500	0.000	0.000	0.000	401	0.000	0.000	182	0.000
2	2028.000	0.000	0.000	0.000	407	0.000	0.000	189	0.000
2	2028.500	0.000	0.000	0.000	413	0.000	0.000	192	0.000
2	2029.000	0.000	0.000	0.000	419	0.000	0.000	195	0.000
2	2029.500	0.000	0.000	0.000	420	0.000	0.000	199	0.000
2	2030.000	0.000	0.000	0.000	426	0.000	0.000	202	0.000
2	2030.500	0.000	0.000	0.000	437	0.000	0.000	204	0.000
2	2031.000	0.000	0.000	0.000	442	0.000	0.000	206	0.000
2	2031.500	0.000	0.000	0.000	395	0.000	0.000	184	0.000
2	2032.000	0.000	0.000	0.000	398	0.000	0.000	184	0.000
2	2032.500	0.000	0.000	0.000	407	0.000	0.000	187	0.000
2	2033.000	0.000	0.000	0.000	418	0.000	0.000	191	0.000
2	2033.500	0.000	0.000	0.000	425	0.000	0.000	196	0.000
2	2034.000	0.000	0.000	0.000	432	0.000	0.000	201	0.000
2	2034.500	0.000	0.000	0.000	435	0.000	0.000	203	0.000
2	2035.000	0.000	0.000	0.000	444	0.000	0.000	207	0.000
2	2035.500	0.000	0.000	0.000	423	0.000	0.000	185	0.000
2	2036.000	0.000	0.000	0.000	425	0.000	0.000	185	0.000
2	2036.500	0.000	0.000	0.000	425	0.000	0.000	186	0.000
2	2037.000	0.000	0.000	0.000	428	0.000	0.000	186	0.000
2	2037.500	0.000	0.000	0.000	431	0.000	0.000	186	0.000
2	2038.000	0.000	0.000	0.000	432	0.000	0.000	184	0.000
2	2038.500	0.000	0.000	0.000	438	0.000	0.000	185	0.000
2	2039.000	0.000	0.000	0.000	445	0.000	0.000	189	0.000
2	2039.500	0.000	0.000	0.000	410	0.000	0.000	177	0.000
2	2040.000	0.000	0.000	0.000	418	0.000	0.000	181	0.000
2	2040.500	0.000	0.000	0.000	427	0.000	0.000	186	0.000
3	2000.500	0.452	0.579	0.581	420	9.982	19.406	176	8.748
3	2001.000	0.347	0.435	0.599	421	3.182	6.101	178	1.817
3	2001.500	0.446	0.551	0.596	426	5.860	11.335	179	4.617
3	2002.000	0.336	0.413	0.579	432	2.513	4.575	179	1.347
3	2002.500	0.392	0.487	0.565	439	4.064	7.378	180	3.016
3	2003.000	0.269	0.328	0.553	438	1.955	3.342	183	0.963
3	2003.500	0.360	0.429	0.538	439	2.960	5.481	182	2.093
3	2004.000	0.233	0.277	0.535	443	1.419	2.318	184	0.720
3	2004.500	0.320	0.382	0.535	391	2.148	3.852	165	1.490
3	2005.000	0.195	0.233	0.523	394	1.402	2.624	173	0.740
3	2005.500	0.286	0.343	0.498	402	1.864	3.702	176	1.333
3	2006.000	0.158	0.186	0.493	406	1.052	2.061	179	0.628
3	2006.500	0.229	0.271	0.486	401	1.382	2.700	180	0.931
3	2007.000	0.137	0.162	0.466	408	0.844	1.580	181	0.433
3	2007.500	0.205	0.241	0.446	415	0.994	1.837	184	0.663
3	2008.000	0.119	0.141	0.420	421	0.713	1.316	193	0.366
3	2008.500	0.172	0.206	0.393	425	0.732	1.421	196	0.459
3	2009.000	0.096	0.117	0.383	436	0.495	0.960	200	0.242
3	2009.500	0.136	0.168	0.351	447	0.544	1.105	204	0.377
3	2010.000	0.065	0.079	0.329	447	0.255	0.517	202	0.159
3	2010.500	0.100	0.119	0.321	390	0.309	0.605	176	0.232
3	2011.000	0.048	0.057	0.289	398	0.170	0.339	180	0.119
3	2011.500	0.064	0.078	0.263	407	0.216	0.439	187	0.170
3	2012.000	0.041	0.050	0.246	410	0.098	0.181	191	0.076
3	2012.500	0.050	0.061	0.233	421	0.114	0.179	193	0.081
3	2013.000	0.021	0.025	0.206	432	0.053	0.100	195	0.053
3	2013.500	0.036	0.045	0.180	439	0.043	0.041	195	0.028
3	2014.000	0.027	0.033	0.161	440	0.022	0.026	194	0.016
3	2014.500	0.027	0.033	0.152	448	0.042	0.063	197	0.036
3	2015.000	0.009	0.011	0.140	451	0.009	0.020	199	0.014
3	2015.500	0.025	0.030	0.128	405	0.037	0.065	177	0.032
3	2016.000	0.005	0.006	0.114	411	0.005	0.011	183	0.008
3	2016.500	0.017	0.021	0.103	416	0.008	0.013	186	0.010
3	2017.000	0.000	0.000	0.095	419	0.001	0.003	190	0.002
3	2017.500	0.002	0.003	0.083	422	0.005	0.010	193	0.008
3	2018.000	0.000	0.000	0.072	428	0.000	0.000	198	0.000
3	2018.500	0.002	0.003	0.055	438	0.000	0.000	206	0.000
3	2019.000	0.000	0.000	0.047	449	0.000	0.000	210	0.000
3	2019.500	0.000	0.000	0.040	428	0.000	0.000	205	0.000
3	2020.000	0.000	0.000	0.034	439	0.000	0.000	208	0.000
3	2020.500	0.000	0.000	0.027	447	0.000	0.000	211	0.000
3	2021.000	0.000	0.000	0.022	454	0.000	0.000	212	0.000
3	2021.500	0.000	0.000	0.019	430	0.000	0.000	194	0.000
3	2022.000	0.000	0.000	0.011	437	0.000	0.000	195	0.000
3	2022.500	0.000	0.000	0.009	437	0.000	0.000	200	0.000
3	2023.000	0.000	0.000	0.009	442	0.000	0.000	197	0.000
3	2023.500	0.000	0.000	0.005	411	0.000	0.000	181	0.000
3	2024.000	0.000	0.000	0.002	416	0.000	0.000	181	0.000
3	2024.500	0.000	0.000	0.002	422	0.000	0.000	184	0.000
3	2025.000	0.000	0.000	0.002	427	0.000	0.000	184	0.000
3	2025.500	0.000	0.000	0.002	435	0.000	0.000	187	0.000
3	2026.000	0.000	0.000	0.000	439	0.000	0.000	188	0.000
3	2026.500	0.000	0.000	0.000	444	0.000	0.000	187	0.000
3	2027.000	0.000	0.000	0.000	446	0.000	0.000	189	0.000
3	2027.500	0.000	0.000	0.000	407	0.000	0.000	175	0.000
3	2028.000	0.000	0.000	0.000	410	0.000	0.000	179	0.000
3	2028.500	0.000	0.000	0.000	412	0.000	0.000	181	0.000
3	2029.000	0.000	0.000	0.000	416	0.000	0.000	187	0.000
3	2029.500	0.000	0.000	0.000	420	0.000	0.000	189	0.000
3	2030.000	0.000	0.000	0.000	425	0.000	0.000	188	0.000
3	2030.500	0.000	0.000	0.000	430	0.000	0.000	191	0.000
3	2031.000	0.000	0.000	0.000	433	0.000	0.000	193	0.000
3	2031.500	0.000	0.000	0.000	435	0.000	0.000	195	0.000
3	2032.000	0.000	0.000	0.000	439	0.000	0.000	198	0.000
3	2032.500	0.000	0.000	0.000	444	0.000	0.000	209	0.000
3	2033.000	0.000	0.000	0.000	454	0.000	0.000	217	0.000
3	2033.500	0.000	0.000	0.000	404	0.000	0.000	188	0.000
3	2034.000	0.000	0.000	0.000	414	0.000	0.000	190	0.000
3	2034.500	0.000	0.000	0.000	427	0.000	0.000	196	0.000
3	2035.000	0.000	0.000	0.000	436	0.000	0.000	200	0.000
3	2035.500	0.000	0.000	0.000	441	0.000	0.000	199	0.000
3	2036.000	0.000	0.000	0.000	450	0.000	0.000	200	0.000
3	2036.500	0.000	0.000	0.000	396	0.000	0.000	176	0.000
3	2037.000	0.000	0.000	0.000	402	0.000	0.000	173	0.000
3	2037.500	0.000	0.000	0.000	402	0.000	0.000	172	0.000
3	2038.000	0.000	0.000	0.000	415	0.000	0.000	174	0.000
3	2038.500	0.000	0.000	0.000	421	0.000	0.000	180	0.000
3	2039.000	0.000	0.000	0.000	425	0.000	0.000	183	0.000
3	2039.500	0.000	0.000	0.000	429	0.000	0.000	187	0.000
3	2040.000	0.000	0.000	0.000	439	0.000	0.000	189	0.000
3	2040.500	0.000	0.000	0.000	445	0.000	0.000	191	0.000
4	2000.500	0.484	0.612	0.585	417	10.459	19.975	183	9.852
4	2001.000	0.395	0.499	0.591	423	3.766	7.454	184	2.650
4	2001.500	0.458	0.578	0.577	430	6.841	13.657	185	6.334
4	2002.000	0.330	0.416	0.570	433	2.740	5.651	186	1.973
4	2002.500	0.415	0.517	0.560	441	4.557	9.144	191	3.811
4	2003.000	0.271	0.346	0.538	450	1.703	3.438	193	1.174
4	2003.500	0.352	0.445	0.524	403	2.573	5.276	174	2.190
4	2004.000	0.259	0.325	0.510	406	1.026	2.017	174	0.782
4	2004.500	0.313	0.398	0.500	418	1.835	3.615	182	1.563
4	2005.000	0.187	0.240	0.472	428	0.679	1.465	188	0.511
4	2005.500	0.241	0.311	0.452	436	1.019	2.122	192	0.925
4	2006.000	0.122	0.156	0.428	435	0.452	0.937	189	0.328
4	2006.500	0.213	0.272	0.408	441	0.753	1.558	190	0.688
4	2007.000	0.107	0.138	0.394	449	0.355	0.789	192	0.286
4	2007.500	0.142	0.184	0.376	415	0.461	1.047	179	0.423
4	2008.000	0.075	0.098	0.344	424	0.283	0.657	182	0.218
4	2008.500	0.095	0.124	0.326	430	0.357	0.820	183	0.289
4	2009.000	0.043	0.056	0.308	438	0.189	0.444	186	0.117
4	2009.500	0.072	0.092	0.278	446	0.241	0.561	189	0.188
4	2010.000	0.029	0.037	0.262	447	0.126	0.294	192	0.093
4	2010.500	0.047	0.058	0.241	406	0.155	0.346	182	0.112
4	2011.000	0.022	0.027	0.222	414	0.101	0.230	183	0.061
4	2011.500	0.041	0.051	0.197	416	0.096	0.220	182	0.083
4	2012.000	0.014	0.018	0.172	418	0.050	0.114	185	0.037
4	2012.500	0.012	0.014	0.153	424	0.033	0.076	184	0.022
4	2013.000	0.007	0.008	0.124	429	0.013	0.029	190	0.015
4	2013.500	0.011	0.014	0.112	438	0.007	0.016	192	0.013
4	2014.000	0.004	0.005	0.094	446	0.004	0.010	196	0.008
4	2014.500	0.000	0.000	0.076	397	0.000	0.000	171	0.000
4	2015.000	0.002	0.003	0.060	402	0.001	0.003	173	0.002
4	2015.500	0.002	0.003	0.047	404	0.000	0.000	173	0.000
4	2016.000	0.000	0.000	0.046	410	0.000	0.000	176	0.000
4	2016.500	0.000	0.000	0.029	416	0.000	0.000	180	0.000
4	2017.000	0.000	0.000	0.028	427	0.000	0.000	183	0.000
4	2017.500	0.000	0.000	0.021	430	0.000	0.000	186	0.000
4	2018.000	0.000	0.000	0.021	436	0.000	0.000	189	0.000
4	2018.500	0.000	0.000	0.016	444	0.000	0.000	196	0.000
4	2019.000	0.000	0.000	0.014	443	0.000	0.000	199	0.000
4	2019.500	0.000	0.000	0.012	403	0.000	0.000	181	0.000
4	2020.000	0.000	0.000	0.010	408	0.000	0.000	184	0.000
4	2020.500	0.000	0.000	0.007	413	0.000	0.000	183	0.000
4	2021.000	0.000	0.000	0.007	419	0.000	0.000	183	0.000
4	2021.500	0.000	0.000	0.005	427	0.000	0.000	185	0.000
4	2022.000	0.000	0.000	0.002	436	0.000	0.000	190	0.000
4	2022.500	0.000	0.000	0.002	445	0.000	0.000	195	0.000
4	2023.000	0.000	0.000	0.002	450	0.000	0.000	195	0.000
4	2023.500	0.000	0.000	0.002	419	0.000	0.000	177	0.000
4	2024.000	0.000	0.000	0.000	429	0.000	0.000	181	0.000
4	2024.500	0.000	0.000	0.000	435	0.000	0.000	184	0.000
4	2025.000	0.000	0.000	0.000	440	0.000	0.000	189	0.000
4	2025.500	0.000	0.000	0.000	449	0.000	0.000	192	0.000
4	2026.000	0.000	0.000	0.000	456	0.000	0.000	194	0.000
4	2026.500	0.000	0.000	0.000	414	0.000	0.000	174	0.000
4	2027.000	0.000	0.000	0.000	423	0.000	0.000	176	0.000
4	2027.500	0.000	0.000	0.000	430	0.000	0.000	181	0.000
4	2028.000	0.000	0.000	0.000	430	0.000	0.000	183	0.000
4	2028.500	0.000	0.000	0.000	438	0.000	0.000	187	0.000
4	2029.000	0.000	0.000	0.000	439	0.000	0.000	190	0.000
4	2029.500	0.000	0.000	0.000	443	0.000	0.000	194	0.000
4	2030.000	0.000	0.000	0.000	455	0.000	0.000	195	0.000
4	2030.500	0.000	0.000	0.000	401	0.000	0.000	171	0.000
4	2031.000	0.000	0.000	0.000	404	0.000	0.000	173	0.000
4	2031.500	0.000	0.000	0.000	415	0.000	0.000	175	0.000
4	2032.000	0.000	0.000	0.000	422	0.000	0.000	176	0.000
4	2032.500	0.000	0.000	0.000	429	0.000	0.000	177	0.000
4	2033.000	0.000	0.000	0.000	437	0.000	0.000	181	0.000
4	2033.500	0.000	0.000	0.000	441	0.000	0.000	183	0.000
4	2034.000	0.000	0.000	0.000	449	0.000	0.000	189	0.000
4	2034.500	0.000	0.000	0.000	407	0.000	0.000	172	0.000
4	2035.000	0.000	0.000	0.000	409	0.000	0.000	175	0.000
4	2035.500	0.000	0.000	0.000	417	0.000	0.000	176	0.000
4	2036.000	0.000	0.000	0.000	418	0.000	0.000	178	0.000
4	2036.500	0.000	0.000	0.000	418	0.000	0.000	178	0.000
4	2037.000	0.000	0.000	0.000	422	0.000	0.000	181	0.000
4	2037.500	0.000	0.000	0.000	431	0.000	0.000	185	0.000
4	2038.000	0.000	0.000	0.000	438	0.000	0.000	188	0.000
4	2038.500	0.000	0.000	0.000	446	0.000	0.000	189	0.000
4	2039.000	0.000	0.000	0.000	456	0.000	0.000	192	0.000
4	2039.500	0.000	0.000	0.000	408	0.000	0.000	169	0.000
4	2040.000	0.000	0.000	0.000	407	0.000	0.000	169	0.000
4	2040.500	0.000	0.000	0.000	409	0.000	0.000	170	0.000
5	2000.500	0.545	0.684	0.624	426	12.346	21.975	204	11.736
5	2001.000	0.435	0.541	0.640	428	3.988	7.088	211	2.570
5	2001.500	0.515	0.641	0.633	433	7.207	12.630	211	5.837
5	2002.000	0.406	0.503	0.619	438	2.963	5.023	214	1.766
5	2002.500	0.483	0.586	0.621	443	5.267	8.918	214	4.029
5	2003.000	0.375	0.450	0.605	443	2.017	3.634	216	1.273
5	2003.500	0.452	0.550	0.613	398	3.339	5.788	198	2.734
5	2004.000	0.330	0.397	0.596	403	1.613	2.888	201	1.079
5	2004.500	0.419	0.506	0.581	408	2.545	4.451	204	2.043
5	2005.000	0.276	0.335	0.563	410	1.235	2.327	199	0.853
5	2005.500	0.376	0.453	0.544	410	2.041	3.755	196	1.635
5	2006.000	0.220	0.270	0.526	418	1.323	2.570	199	0.739
5	2006.500	0.314	0.380	0.508	421	1.746	3.377	199	1.311
5	2007.000	0.209	0.252	0.492	421	0.901	1.718	197	0.615
5	2007.500	0.268	0.318	0.487	421	1.132	2.088	204	0.862
5	2008.000	0.158	0.186	0.466	425	0.678	1.221	206	0.389
5	2008.500	0.211	0.249	0.450	427	0.808	1.498	205	0.598
5	2009.000	0.139	0.162	0.431	425	0.467	0.937	206	0.356
5	2009.500	0.177	0.206	0.405	430	0.686	1.350	206	0.514
5	2010.000	0.134	0.156	0.379	433	0.487	0.962	209	0.332
5	2010.500	0.151	0.176	0.357	437	0.487	0.934	212	0.380
5	2011.000	0.091	0.105	0.333	438	0.284	0.583	211	0.216
5	2011.500	0.109	0.126	0.298	440	0.316	0.639	208	0.251
5	2012.000	0.053	0.062	0.269	449	0.224	0.457	210	0.144
5	2012.500	0.081	0.095	0.247	421	0.240	0.467	195	0.169
5	2013.000	0.040	0.047	0.233	425	0.100	0.205	195	0.061
5	2013.500	0.052	0.061	0.215	424	0.138	0.227	196	0.092
5	2014.000	0.030	0.036	0.187	428	0.071	0.141	199	0.052
5	2014.500	0.037	0.043	0.172	430	0.099	0.201	204	0.071
5	2015.000	0.016	0.019	0.149	429	0.034	0.065	208	0.032
5	2015.500	0.023	0.026	0.139	438	0.087	0.167	212	0.065
5	2016.000	0.009	0.011	0.124	437	0.013	0.009	211	0.006
5	2016.500	0.018	0.021	0.111	440	0.035	0.051	214	0.021
5	2017.000	0.004	0.005	0.101	447	0.007	0.011	220	0.009
5	2017.500	0.010	0.011	0.085	413	0.008	0.012	211	0.007
5	2018.000	0.002	0.003	0.079	418	0.004	0.000	214	0.000
5	2018.500	0.007	0.008	0.072	418	0.005	0.000	214	0.000
5	2019.000	0.002	0.003	0.069	421	0.008	0.005	219	0.003
5	2019.500	0.007	0.008	0.058	433	0.006	0.000	222	0.000
5	2020.000	0.002	0.003	0.050	436	0.033	0.000	224	0.000
5	2020.500	0.002	0.003	0.040	449	0.018	0.000	232	0.000
5	2021.000	0.000	0.000	0.033	457	0.000	0.000	232	0.000
5	2021.500	0.000	0.000	0.032	408	0.000	0.000	211	0.000
5	2022.000	0.000	0.000	0.029	419	0.000	0.000	212	0.000
5	2022.500	0.000	0.000	0.021	420	0.000	0.000	215	0.000
5	2023.000	0.000	0.000	0.017	418	0.000	0.000	217	0.000
5	2023.500	0.000	0.000	0.016	425	0.000	0.000	218	0.000
5	2024.000	0.000	0.000	0.012	434	0.000	0.000	223	0.000
5	2024.500	0.000	0.000	0.007	435	0.000	0.000	227	0.000
5	2025.000	0.000	0.000	0.005	440	0.000	0.000	228	0.000
5	2025.500	0.000	0.000	0.004	447	0.000	0.000	231	0.000
5	2026.000	0.000	0.000	0.004	451	0.000	0.000	233	0.000
5	2026.500	0.000	0.000	0.002	421	0.000	0.000	218	0.000
5	2027.000	0.000	0.000	0.002	428	0.000	0.000	220	0.000
5	2027.500	0.000	0.000	0.000	431	0.000	0.000	218	0.000
5	2028.000	0.000	0.000	0.000	433	0.000	0.000	217	0.000
5	2028.500	0.000	0.000	0.000	439	0.000	0.000	220	0.000
5	2029.000	0.000	0.000	0.000	447	0.000	0.000	219	0.000
5	2029.500	0.000	0.000	0.000	389	0.000	0.000	193	0.000
5	2030.000	0.000	0.000	0.000	392	0.000	0.000	194	0.000
5	2030.500	0.000	0.000	0.000	393	0.000	0.000	196	0.000
5	2031.000	0.000	0.000	0.000	399	0.000	0.000	199	0.000
5	2031.500	0.000	0.000	0.000	401	0.000	0.000	198	0.000
5	2032.000	0.000	0.000	0.000	405	0.000	0.000	203	0.000
5	2032.500	0.000	0.000	0.000	405	0.000	0.000	205	0.000
5	2033.000	0.000	0.000	0.000	409	0.000	0.000	205	0.000
5	2033.500	0.000	0.000	0.000	413	0.000	0.000	203	0.000
5	2034.000	0.000	0.000	0.000	416	0.000	0.000	203	0.000
5	2034.500	0.000	0.000	0.000	414	0.000	0.000	200	0.000
5	2035.000	0.000	0.000	0.000	415	0.000	0.000	201	0.000
5	2035.500	0.000	0.000	0.000	418	0.000	0.000	203	0.000
5	2036.000	0.000	0.000	0.000	425	0.000	0.000	201	0.000
5	2036.500	0.000	0.000	0.000	428	0.000	0.000	206	0.000
5	2037.000	0.000	0.000	0.000	434	0.000	0.000	210	0.000
5	2037.500	0.000	0.000	0.000	434	0.000	0.000	213	0.000
5	2038.000	0.000	0.000	0.000	439	0.000	0.000	214	0.000
5	2038.500	0.000	0.000	0.000	443	0.000	0.000	213	0.000
5	2039.000	0.000	0.000	0.000	444	0.000	0.000	213	0.000
5	2039.500	0.000	0.000	0.000	403	0.000	0.000	192	0.000
5	2040.000	0.000	0.000	0.000	401	0.000	0.000	193	0.000
5	2040.500	0.000	0.000	0.000	403	0.000	0.000	198	0.000
6	2000.500	0.506	0.601	0.626	447	11.858	21.073	220	9.186
6	2001.000	0.436	0.521	0.647	450	4.324	7.618	221	2.523
6	2001.500	0.477	0.578	0.637	411	6.931	12.332	196	5.061
6	2002.000	0.353	0.427	0.628	414	2.809	4.995	200	1.685
6	2002.500	0.446	0.534	0.623	419	4.630	8.240	198	3.450
6	2003.000	0.325	0.385	0.616	419	2.116	3.803	200	1.345
6	2003.500	0.406	0.490	0.606	426	3.407	6.220	205	2.655
6	2004.000	0.286	0.338	0.608	423	1.556	2.619	206	0.885
6	2004.500	0.390	0.457	0.603	423	2.384	4.093	209	1.754
6	2005.000	0.238	0.275	0.568	421	1.007	1.969	207	0.706
6	2005.500	0.342	0.397	0.549	430	1.714	3.269	208	1.373
6	2006.000	0.226	0.261	0.528	430	0.809	1.603	209	0.562
6	2006.500	0.282	0.326	0.508	433	1.237	2.351	211	0.916
6	2007.000	0.154	0.178	0.486	434	0.543	1.033	211	0.346
6	2007.500	0.227	0.262	0.451	441	0.880	1.636	214	0.674
6	2008.000	0.124	0.144	0.419	442	0.512	0.958	216	0.332
6	2008.500	0.150	0.174	0.386	412	0.640	1.186	199	0.430
6	2009.000	0.095	0.112	0.371	420	0.258	0.490	205	0.181
6	2009.500	0.127	0.151	0.333	424	0.414	0.794	214	0.297
6	2010.000	0.060	0.073	0.312	430	0.198	0.388	214	0.139
6	2010.500	0.090	0.108	0.299	435	0.245	0.461	220	0.176
6	2011.000	0.038	0.047	0.268	447	0.113	0.222	223	0.090
6	2011.500	0.055	0.067	0.244	397	0.134	0.235	196	0.097
6	2012.000	0.037	0.046	0.229	402	0.101	0.204	199	0.077
6	2012.500	0.056	0.069	0.211	408	0.127	0.243	200	0.086
6	2013.000	0.024	0.030	0.200	415	0.037	0.071	204	0.036
6	2013.500	0.022	0.027	0.173	411	0.092	0.172	204	0.059
6	2014.000	0.017	0.021	0.167	413	0.036	0.074	204	0.029
6	2014.500	0.019	0.024	0.143	419	0.063	0.125	204	0.039
6	2015.000	0.007	0.009	0.129	426	0.015	0.032	206	0.014
6	2015.500	0.014	0.017	0.121	428	0.029	0.060	210	0.025
6	2016.000	0.005	0.006	0.105	429	0.001	0.002	206	0.002
6	2016.500	0.002	0.003	0.095	431	0.007	0.015	205	0.007
6	2017.000	0.002	0.003	0.079	432	0.017	0.037	203	0.012
6	2017.500	0.005	0.006	0.074	434	0.012	0.024	211	0.009
6	2018.000	0.002	0.003	0.066	437	0.000	0.000	213	0.000
6	2018.500	0.002	0.003	0.056	448	0.009	0.019	214	0.008
6	2019.000	0.002	0.003	0.048	455	0.000	0.000	218	0.000
6	2019.500	0.002	0.003	0.033	419	0.001	0.002	202	0.002
6	2020.000	0.000	0.000	0.029	420	0.000	0.000	205	0.000
6	2020.500	0.000	0.000	0.023	426	0.000	0.000	209	0.000
6	2021.000	0.000	0.000	0.021	424	0.000	0.000	206	0.000
6	2021.500	0.000	0.000	0.021	428	0.000	0.000	208	0.000
6	2022.000	0.000	0.000	0.016	442	0.000	0.000	211	0.000
6	2022.500	0.000	0.000	0.015	398	0.000	0.000	191	0.000
6	2023.000	0.000	0.000	0.010	397	0.000	0.000	191	0.000
6	2023.500	0.000	0.000	0.010	401	0.000	0.000	192	0.000
6	2024.000	0.000	0.000	0.010	408	0.000	0.000	191	0.000
6	2024.500	0.000	0.000	0.010	416	0.000	0.000	193	0.000
6	2025.000	0.000	0.000	0.005	419	0.000	0.000	196	0.000
6	2025.500	0.000	0.000	0.005	419	0.000	0.000	201	0.000
6	2026.000	0.000	0.000	0.005	426	0.000	0.000	204	0.000
6	2026.500	0.000	0.000	0.002	430	0.000	0.000	208	0.000
6	2027.000	0.000	0.000	0.002	432	0.000	0.000	209	0.000
6	2027.500	0.000	0.000	0.000	439	0.000	0.000	210	0.000
6	2028.000	0.000	0.000	0.000	442	0.000	0.000	211	0.000
6	2028.500	0.000	0.000	0.000	408	0.000	0.000	200	0.000
6	2029.000	0.000	0.000	0.000	413	0.000	0.000	200	0.000
6	2029.500	0.000	0.000	0.000	422	0.000	0.000	202	0.000
6	2030.000	0.000	0.000	0.000	427	0.000	0.000	203	0.000
6	2030.500	0.000	0.000	0.000	432	0.000	0.000	205	0.000
6	2031.000	0.000	0.000	0.000	430	0.000	0.000	210	0.000
6	2031.500	0.000	0.000	0.000	431	0.000	0.000	211	0.000
6	2032.000	0.000	0.000	0.000	438	0.000	0.000	217	0.000
6	2032.500	0.000	0.000	0.000	446	0.000	0.000	221	0.000
6	2033.000	0.000	0.000	0.000	452	0.000	0.000	227	0.000
6	2033.500	0.000	0.000	0.000	407	0.000	0.000	193	0.000
6	2034.000	0.000	0.000	0.000	414	0.000	0.000	193	0.000
6	2034.500	0.000	0.000	0.000	421	0.000	0.000	195	0.000
6	2035.000	0.000	0.000	0.000	428	0.000	0.000	198	0.000
6	2035.500	0.000	0.000	0.000	429	0.000	0.000	201	0.000
6	2036.000	0.000	0.000	0.000	429	0.000	0.000	202	0.000
6	2036.500	0.000	0.000	0.000	435	0.000	0.000	205	0.000
6	2037.000	0.000	0.000	0.000	442	0.000	0.000	206	0.000
6	2037.500	0.000	0.000	0.000	391	0.000	0.000	179	0.000
6	2038.000	0.000	0.000	0.000	395	0.000	0.000	179	0.000
6	2038.500	0.000	0.000	0.000	398	0.000	0.000	184	0.000
6	2039.000	0.000	0.000	0.000	403	0.000	0.000	184	0.000
6	2039.500	0.000	0.000	0.000	409	0.000	0.000	190	0.000
6	2040.000	0.000	0.000	0.000	412	0.000	0.000	192	0.000
6	2040.500	0.000	0.000	0.000	419	0.000	0.000	197	0.000
7	2000.500	0.535	0.636	0.651	398	12.700	23.043	187	11.181
7	2001.000	0.426	0.499	0.656	401	4.246	7.911	192	2.362
7	2001.500	0.516	0.607	0.645	411	6.928	12.705	200	5.261
7	2002.000	0.387	0.466	0.625	421	3.138	6.000	198	1.781
7	2002.500	0.469	0.563	0.611	429	5.244	10.047	204	3.840
7	2003.000	0.320	0.390	0.594	438	2.075	4.134	205	1.376
7	2003.500	0.415	0.514	0.574	446	3.420	6.700	212	2.842
7	2004.000	0.269	0.341	0.554	457	1.759	3.474	213	1.076
7	2004.500	0.367	0.464	0.528	422	2.425	4.827	196	2.017
7	2005.000	0.225	0.286	0.500	432	1.203	2.420	199	0.773
7	2005.500	0.315	0.406	0.493	438	1.755	3.543	197	1.385
7	2006.000	0.177	0.226	0.487	435	0.594	1.250	194	0.441
7	2006.500	0.252	0.322	0.468	440	1.065	2.276	194	0.961
7	2007.000	0.131	0.163	0.462	442	0.457	0.957	198	0.354
7	2007.500	0.222	0.274	0.454	392	0.809	1.670	176	0.682
7	2008.000	0.114	0.140	0.447	394	0.377	0.732	181	0.286
7	2008.500	0.168	0.203	0.420	400	0.516	1.005	184	0.441
7	2009.000	0.100	0.118	0.404	399	0.358	0.705	185	0.217
7	2009.500	0.138	0.163	0.378	407	0.429	0.872	188	0.320
7	2010.000	0.059	0.068	0.356	407	0.216	0.449	187	0.146
7	2010.500	0.103	0.117	0.320	409	0.308	0.643	185	0.248
7	2011.000	0.075	0.087	0.282	411	0.189	0.405	189	0.135
7	2011.500	0.077	0.089	0.268	418	0.288	0.604	188	0.180
7	2012.000	0.038	0.044	0.247	425	0.148	0.326	190	0.104
7	2012.500	0.044	0.052	0.219	433	0.109	0.236	191	0.108
7	2013.000	0.021	0.025	0.197	437	0.025	0.055	191	0.033
7	2013.500	0.041	0.049	0.181	442	0.035	0.078	200	0.051
7	2014.000	0.013	0.016	0.164	446	0.019	0.042	202	0.020
7	2014.500	0.012	0.015	0.152	409	0.018	0.037	190	0.021
7	2015.000	0.005	0.006	0.131	413	0.016	0.033	195	0.015
7	2015.500	0.012	0.015	0.113	416	0.012	0.025	197	0.016
7	2016.000	0.002	0.003	0.100	419	0.001	0.002	201	0.002
7	2016.500	0.005	0.006	0.087	427	0.005	0.010	206	0.007
7	2017.000	0.002	0.003	0.077	431	0.001	0.002	206	0.002
7	2017.500	0.007	0.008	0.062	436	0.000	0.000	209	0.000
7	2018.000	0.000	0.000	0.055	434	0.000	0.000	212	0.000
7	2018.500	0.000	0.000	0.046	434	0.000	0.000	210	0.000
7	2019.000	0.000	0.000	0.037	435	0.000	0.000	211	0.000
7	2019.500	0.000	0.000	0.030	437	0.000	0.000	214	0.000
7	2020.000	0.000	0.000	0.020	442	0.000	0.000	215	0.000
7	2020.500	0.000	0.000	0.015	403	0.000	0.000	191	0.000
7	2021.000	0.000	0.000	0.010	406	0.000	0.000	193	0.000
7	2021.500	0.000	0.000	0.007	409	0.000	0.000	194	0.000
7	2022.000	0.000	0.000	0.005	410	0.000	0.000	199	0.000
7	2022.500	0.000	0.000	0.005	420	0.000	0.000	202	0.000
7	2023.000	0.000	0.000	0.005	425	0.000	0.000	205	0.000
7	2023.500	0.000	0.000	0.002	425	0.000	0.000	209	0.000
7	2024.000	0.000	0.000	0.002	430	0.000	0.000	214	0.000
7	2024.500	0.000	0.000	0.002	432	0.000	0.000	216	0.000
7	2025.000	0.000	0.000	0.002	441	0.000	0.000	226	0.000
7	2025.500	0.000	0.000	0.002	401	0.000	0.000	199	0.000
7	2026.000	0.000	0.000	0.002	403	0.000	0.000	199	0.000
7	2026.500	0.000	0.000	0.000	407	0.000	0.000	197	0.000
7	2027.000	0.000	0.000	0.000	412	0.000	0.000	196	0.000
7	2027.500	0.000	0.000	0.000	419	0.000	0.000	200	0.000
7	2028.000	0.000	0.000	0.000	421	0.000	0.000	198	0.000
7	2028.500	0.000	0.000	0.000	428	0.000	0.000	204	0.000
7	2029.000	0.000	0.000	0.000	427	0.000	0.000	204	0.000
7	2029.500	0.000	0.000	0.000	436	0.000	0.000	208	0.000
7	2030.000	0.000	0.000	0.000	442	0.000	0.000	207	0.000
7	2030.500	0.000	0.000	0.000	402	0.000	0.000	193	0.000
7	2031.000	0.000	0.000	0.000	410	0.000	0.000	194	0.000
7	2031.500	0.000	0.000	0.000	413	0.000	0.000	198	0.000
7	2032.000	0.000	0.000	0.000	412	0.000	0.000	200	0.000
7	2032.500	0.000	0.000	0.000	417	0.000	0.000	201	0.000
7	2033.000	0.000	0.000	0.000	423	0.000	0.000	205	0.000
7	2033.500	0.000	0.000	0.000	428	0.000	0.000	205	0.000
7	2034.000	0.000	0.000	0.000	430	0.000	0.000	206	0.000
7	2034.500	0.000	0.000	0.000	436	0.000	0.000	212	0.000
7	2035.000	0.000	0.000	0.000	442	0.000	0.000	215	0.000
7	2035.500	0.000	0.000	0.000	410	0.000	0.000	200	0.000
7	2036.000	0.000	0.000	0.000	409	0.000	0.000	202	0.000
7	2036.500	0.000	0.000	0.000	410	0.000	0.000	205	0.000
7	2037.000	0.000	0.000	0.000	415	0.000	0.000	209	0.000
7	2037.500	0.000	0.000	0.000	419	0.000	0.000	212	0.000
7	2038.000	0.000	0.000	0.000	420	0.000	0.000	214	0.000
7	2038.500	0.000	0.000	0.000	423	0.000	0.000	215	0.000
7	2039.000	0.000	0.000	0.000	423	0.000	0.000	214	0.000
7	2039.500	0.000	0.000	0.000	430	0.000	0.000	214	0.000
7	2040.000	0.000	0.000	0.000	430	0.000	0.000	215	0.000
7	2040.500	0.000	0.000	0.000	436	0.000	0.000	220	0.000
8	2000.500	0.564	0.665	0.664	438	15.346	24.898	221	11.931
8	2001.000	0.495	0.583	0.682	440	6.301	10.341	223	3.127
8	2001.500	0.559	0.663	0.671	447	10.435	17.091	226	7.307
8	2002.000	0.433	0.521	0.653	455	4.802	8.308	229	2.583
8	2002.500	0.508	0.627	0.635	417	7.610	12.514	217	5.358
8	2003.000	0.400	0.493	0.629	423	3.402	5.682	220	1.704
8	2003.500	0.476	0.594	0.610	431	5.238	8.936	219	3.679
8	2004.000	0.348	0.431	0.608	434	2.647	4.160	222	1.188
8	2004.500	0.433	0.534	0.592	439	3.924	6.500	224	2.643
8	2005.000	0.305	0.377	0.574	446	1.880	3.011	233	1.009
8	2005.500	0.384	0.466	0.560	411	2.798	4.579	216	1.882
8	2006.000	0.266	0.325	0.538	413	1.443	2.204	213	0.714
8	2006.500	0.338	0.410	0.516	417	1.902	3.103	214	1.286
8	2007.000	0.226	0.272	0.496	421	1.052	1.794	218	0.667
8	2007.500	0.274	0.333	0.473	431	1.480	2.709	220	1.058
8	2008.000	0.199	0.242	0.446	437	0.739	1.305	223	0.432
8	2008.500	0.220	0.262	0.429	441	1.039	1.809	223	0.708
8	2009.000	0.122	0.146	0.419	444	0.627	1.040	225	0.304
8	2009.500	0.183	0.218	0.411	409	0.830	1.376	210	0.471
8	2010.000	0.109	0.130	0.391	412	0.479	0.754	209	0.241
8	2010.500	0.136	0.165	0.366	418	0.600	1.033	209	0.359
8	2011.000	0.094	0.114	0.341	425	0.374	0.701	211	0.187
8	2011.500	0.105	0.127	0.311	428	0.466	0.826	215	0.276
8	2012.000	0.046	0.056	0.280	436	0.201	0.373	216	0.117
8	2012.500	0.075	0.090	0.255	440	0.324	0.587	213	0.185
8	2013.000	0.051	0.062	0.249	449	0.157	0.275	216	0.116
8	2013.500	0.075	0.091	0.213	414	0.266	0.483	200	0.165
8	2014.000	0.033	0.041	0.194	427	0.122	0.255	204	0.088
8	2014.500	0.049	0.060	0.170	429	0.148	0.305	203	0.116
8	2015.000	0.032	0.040	0.153	437	0.059	0.126	203	0.057
8	2015.500	0.027	0.034	0.136	441	0.079	0.172	203	0.073
8	2016.000	0.016	0.019	0.118	451	0.060	0.130	207	0.041
8	2016.500	0.022	0.027	0.100	410	0.023	0.048	189	0.028
8	2017.000	0.002	0.003	0.094	414	0.005	0.008	188	0.006
8	2017.500	0.010	0.012	0.092	414	0.007	0.011	188	0.009
8	2018.000	0.000	0.000	0.081	418	0.001	0.003	190	0.002
8	2018.500	0.002	0.003	0.073	424	0.001	0.003	195	0.002
8	2019.000	0.002	0.003	0.058	429	0.001	0.003	198	0.002
8	2019.500	0.000	0.000	0.056	431	0.000	0.000	200	0.000
8	2020.000	0.000	0.000	0.041	435	0.000	0.000	201	0.000
8	2020.500	0.000	0.000	0.037	435	0.000	0.000	201	0.000
8	2021.000	0.000	0.000	0.032	436	0.000	0.000	200	0.000
8	2021.500	0.000	0.000	0.032	440	0.000	0.000	202	0.000
8	2022.000	0.000	0.000	0.027	442	0.000	0.000	204	0.000
8	2022.500	0.000	0.000	0.025	403	0.000	0.000	188	0.000
8	2023.000	0.000	0.000	0.019	411	0.000	0.000	192	0.000
8	2023.500	0.000	0.000	0.019	418	0.000	0.000	198	0.000
8	2024.000	0.000	0.000	0.017	422	0.000	0.000	195	0.000
8	2024.500	0.000	0.000	0.014	432	0.000	0.000	198	0.000
8	2025.000	0.000	0.000	0.011	438	0.000	0.000	201	0.000
8	2025.500	0.000	0.000	0.009	439	0.000	0.000	197	0.000
8	2026.000	0.000	0.000	0.007	439	0.000	0.000	199	0.000
8	2026.500	0.000	0.000	0.005	441	0.000	0.000	200	0.000
8	2027.000	0.000	0.000	0.004	445	0.000	0.000	199	0.000
8	2027.500	0.000	0.000	0.003	400	0.000	0.000	183	0.000
8	2028.000	0.000	0.000	0.002	401	0.000	0.000	183	0.000
8	2028.500	0.000	0.000	0.002	401	0.000	0.000	187	0.000
8	2029.000	0.000	0.000	0.002	404	0.000	0.000	186	0.000
8	2029.500	0.000	0.000	0.002	405	0.000	0.000	190	0.000
8	2030.000	0.000	0.000	0.002	411	0.000	0.000	193	0.000
8	2030.500	0.000	0.000	0.002	420	0.000	0.000	197	0.000
8	2031.000	0.000	0.000	0.000	426	0.000	0.000	199	0.000
8	2031.500	0.000	0.000	0.000	431	0.000	0.000	201	0.000
8	2032.000	0.000	0.000	0.000	441	0.000	0.000	203	0.000
8	2032.500	0.000	0.000	0.000	402	0.000	0.000	182	0.000
8	2033.000	0.000	0.000	0.000	412	0.000	0.000	186	0.000
8	2033.500	0.000	0.000	0.000	420	0.000	0.000	188	0.000
8	2034.000	0.000	0.000	0.000	428	0.000	0.000	192	0.000
8	2034.500	0.000	0.000	0.000	432	0.000	0.000	195	0.000
8	2035.000	0.000	0.000	0.000	436	0.000	0.000	199	0.000
8	2035.500	0.000	0.000	0.000	439	0.000	0.000	199	0.000
8	2036.000	0.000	0.000	0.000	445	0.000	0.000	207	0.000
8	2036.500	0.000	0.000	0.000	409	0.000	0.000	191	0.000
8	2037.000	0.000	0.000	0.000	417	0.000	0.000	196	0.000
8	2037.500	0.000	0.000	0.000	427	0.000	0.000	199	0.000
8	2038.000	0.000	0.000	0.000	436	0.000	0.000	204	0.000
8	2038.500	0.000	0.000	0.000	448	0.000	0.000	210	0.000
8	2039.000	0.000	0.000	0.000	448	0.000	0.000	211	0.000
8	2039.500	0.000	0.000	0.000	396	0.000	0.000	182	0.000
8	2040.000	0.000	0.000	0.000	401	0.000	0.000	185	0.000
8	2040.500	0.000	0.000	0.000	409	0.000	0.000	188	0.000
9	2000.500	0.480	0.594	0.563	442	10.913	19.669	204	9.338
9	2001.000	0.386	0.477	0.572	451	2.950	5.658	209	1.970
9	2001.500	0.474	0.577	0.588	405	6.093	11.189	190	4.770
9	2002.000	0.317	0.382	0.575	407	2.377	4.545	188	1.428
9	2002.500	0.454	0.545	0.570	412	4.294	7.775	191	3.142
9	2003.000	0.308	0.365	0.570	412	1.627	2.947	199	1.068
9	2003.500	0.411	0.489	0.560	416	2.981	5.326	201	2.287
9	2004.000	0.279	0.331	0.544	419	1.344	2.507	203	0.905
9	2004.500	0.366	0.442	0.528	426	2.094	3.882	203	1.673
9	2005.000	0.224	0.276	0.513	433	1.057	2.059	203	0.686
9	2005.500	0.326	0.396	0.497	439	1.549	2.886	206	1.204
9	2006.000	0.184	0.224	0.483	445	0.751	1.491	212	0.525
9	2006.500	0.290	0.350	0.485	404	1.199	2.191	199	0.829
9	2007.000	0.158	0.188	0.474	405	0.481	0.888	200	0.307
9	2007.500	0.248	0.291	0.452	403	0.734	1.268	205	0.555
9	2008.000	0.134	0.157	0.434	403	0.416	0.750	206	0.263
9	2008.500	0.194	0.224	0.424	403	0.581	1.055	211	0.439
9	2009.000	0.130	0.150	0.397	408	0.382	0.722	212	0.257
9	2009.500	0.148	0.169	0.379	412	0.470	0.883	214	0.343
9	2010.000	0.080	0.093	0.348	423	0.210	0.405	216	0.150
9	2010.500	0.104	0.121	0.322	432	0.311	0.584	215	0.211
9	2011.000	0.034	0.040	0.286	437	0.121	0.231	216	0.093
9	2011.500	0.061	0.072	0.242	443	0.165	0.285	221	0.123
9	2012.000	0.029	0.035	0.220	441	0.085	0.165	218	0.070
9	2012.500	0.042	0.050	0.197	402	0.071	0.142	194	0.062
9	2013.000	0.020	0.024	0.177	406	0.046	0.094	197	0.043
9	2013.500	0.015	0.018	0.150	408	0.053	0.108	199	0.045
9	2014.000	0.007	0.009	0.133	414	0.010	0.020	201	0.011
9	2014.500	0.010	0.012	0.121	412	0.012	0.025	202	0.014
9	2015.000	0.002	0.003	0.106	424	0.006	0.012	204	0.007
9	2015.500	0.007	0.008	0.096	427	0.006	0.012	206	0.007
9	2016.000	0.005	0.006	0.086	432	0.008	0.017	210	0.007
9	2016.500	0.005	0.006	0.082	439	0.001	0.002	215	0.002
9	2017.000	0.000	0.000	0.065	446	0.002	0.005	220	0.003
9	2017.500	0.000	0.000	0.065	402	0.001	0.003	197	0.002
9	2018.000	0.000	0.000	0.062	406	0.001	0.003	199	0.002
9	2018.500	0.002	0.003	0.058	412	0.001	0.003	199	0.002
9	2019.000	0.000	0.000	0.050	416	0.000	0.000	201	0.000
9	2019.500	0.000	0.000	0.042	428	0.000	0.000	201	0.000
9	2020.000	0.000	0.000	0.040	430	0.000	0.000	200	0.000
9	2020.500	0.000	0.000	0.032	431	0.001	0.002	206	0.002
9	2021.000	0.000	0.000	0.018	438	0.000	0.000	210	0.000
9	2021.500	0.000	0.000	0.018	442	0.000	0.000	212	0.000
9	2022.000	0.000	0.000	0.016	449	0.000	0.000	217	0.000
9	2022.500	0.000	0.000	0.015	395	0.000	0.000	191	0.000
9	2023.000	0.000	0.000	0.015	399	0.000	0.000	192	0.000
9	2023.500	0.000	0.000	0.015	405	0.000	0.000	193	0.000
9	2024.000	0.000	0.000	0.010	410	0.000	0.000	194	0.000
9	2024.500	0.000	0.000	0.007	417	0.000	0.000	198	0.000
9	2025.000	0.000	0.000	0.007	428	0.000	0.000	205	0.000
9	2025.500	0.000	0.000	0.005	435	0.000	0.000	211	0.000
9	2026.000	0.000	0.000	0.005	441	0.000	0.000	212	0.000
9	2026.500	0.000	0.000	0.002	406	0.000	0.000	190	0.000
9	2027.000	0.000	0.000	0.002	409	0.000	0.000	193	0.000
9	2027.500	0.000	0.000	0.002	416	0.000	0.000	193	0.000
9	2028.000	0.000	0.000	0.002	418	0.000	0.000	193	0.000
9	2028.500	0.000	0.000	0.000	418	0.000	0.000	194	0.000
9	2029.000	0.000	0.000	0.000	426	0.000	0.000	197	0.000
9	2029.500	0.000	0.000	0.000	430	0.000	0.000	194	0.000
9	2030.000	0.000	0.000	0.000	430	0.000	0.000	197	0.000
9	2030.500	0.000	0.000	0.000	437	0.000	0.000	202	0.000
9	2031.000	0.000	0.000	0.000	434	0.000	0.000	204	0.000
9	2031.500	0.000	0.000	0.000	443	0.000	0.000	209	0.000
9	2032.000	0.000	0.000	0.000	445	0.000	0.000	211	0.000
9	2032.500	0.000	0.000	0.000	404	0.000	0.000	194	0.000
9	2033.000	0.000	0.000	0.000	406	0.000	0.000	195	0.000
9	2033.500	0.000	0.000	0.000	408	0.000	0.000	195	0.000
9	2034.000	0.000	0.000	0.000	415	0.000	0.000	197	0.000
9	2034.500	0.000	0.000	0.000	418	0.000	0.000	199	0.000
9	2035.000	0.000	0.000	0.000	422	0.000	0.000	202	0.000
9	2035.500	0.000	0.000	0.000	422	0.000	0.000	202	0.000
9	2036.000	0.000	0.000	0.000	428	0.000	0.000	201	0.000
9	2036.500	0.000	0.000	0.000	431	0.000	0.000	207	0.000
9	2037.000	0.000	0.000	0.000	436	0.000	0.000	213	0.000
9	2037.500	0.000	0.000	0.000	441	0.000	0.000	214	0.000
9	2038.000	0.000	0.000	0.000	448	0.000	0.000	213	0.000
9	2038.500	0.000	0.000	0.000	412	0.000	0.000	200	0.000
9	2039.000	0.000	0.000	0.000	418	0.000	0.000	202	0.000
9	2039.500	0.000	0.000	0.000	420	0.000	0.000	207	0.000
9	2040.000	0.000	0.000	0.000	430	0.000	0.000	210	0.000
9	2040.500	0.000	0.000	0.000	444	0.000	0.000	210	0.000
10	2000.500	0.513	0.618	0.616	417	11.751	21.254	183	10.328
10	2001.000	0.401	0.488	0.615	421	3.677	6.388	183	2.162
10	2001.500	0.461	0.555	0.605	425	6.432	11.582	183	5.095
10	2002.000	0.356	0.434	0.576	432	3.270	6.307	181	1.922
10	2002.500	0.440	0.533	0.567	436	5.228	9.850	183	3.806
10	2003.000	0.342	0.418	0.559	442	2.433	4.707	188	1.497
10	2003.500	0.396	0.492	0.541	407	3.686	6.772	173	2.387
10	2004.000	0.263	0.328	0.523	415	1.536	2.933	180	0.977
10	2004.500	0.347	0.436	0.513	421	2.338	4.383	183	1.804
10	2005.000	0.235	0.294	0.499	425	1.178	2.078	187	0.670
10	2005.500	0.290	0.362	0.485	431	1.886	3.577	188	1.358
10	2006.000	0.208	0.256	0.471	433	0.849	1.556	188	0.594
10	2006.500	0.271	0.331	0.463	436	1.302	2.487	193	0.980
10	2007.000	0.169	0.204	0.437	439	0.718	1.400	195	0.431
10	2007.500	0.240	0.286	0.434	438	1.040	2.013	195	0.718
10	2008.000	0.143	0.172	0.417	446	0.658	1.265	202	0.362
10	2008.500	0.209	0.243	0.415	402	0.979	1.831	181	0.643
10	2009.000	0.127	0.148	0.399	409	0.516	0.909	182	0.290
10	2009.500	0.167	0.193	0.372	414	0.713	1.294	187	0.453
10	2010.000	0.101	0.117	0.350	417	0.336	0.685	192	0.227
10	2010.500	0.131	0.155	0.333	429	0.483	0.982	198	0.368
10	2011.000	0.069	0.083	0.320	434	0.288	0.593	198	0.178
10	2011.500	0.075	0.090	0.303	439	0.379	0.748	204	0.260
10	2012.000	0.056	0.068	0.284	444	0.151	0.319	207	0.099
10	2012.500	0.072	0.087	0.259	401	0.209	0.467	180	0.154
10	2013.000	0.027	0.033	0.236	403	0.189	0.420	181	0.077
10	2013.500	0.049	0.060	0.220	409	0.182	0.409	182	0.108
10	2014.000	0.027	0.032	0.196	413	0.126	0.275	189	0.053
10	2014.500	0.026	0.032	0.180	416	0.103	0.219	196	0.073
10	2015.000	0.021	0.026	0.157	426	0.018	0.038	199	0.027
10	2015.500	0.014	0.017	0.146	437	0.026	0.056	205	0.030
10	2016.000	0.007	0.008	0.137	444	0.002	0.005	207	0.004
10	2016.500	0.017	0.021	0.109	404	0.015	0.031	193	0.018
10	2017.000	0.002	0.003	0.096	417	0.023	0.049	195	0.012
10	2017.500	0.002	0.003	0.091	419	0.014	0.031	192	0.010
10	2018.000	0.002	0.003	0.070	428	0.006	0.013	193	0.007
10	2018.500	0.005	0.006	0.055	436	0.014	0.031	196	0.013
10	2019.000	0.002	0.003	0.046	439	0.013	0.028	199	0.009
10	2019.500	0.004	0.006	0.040	445	0.013	0.030	201	0.013
10	2020.000	0.000	0.000	0.038	450	0.002	0.005	205	0.003
10	2020.500	0.002	0.003	0.026	416	0.000	0.000	185	0.000
10	2021.000	0.000	0.000	0.021	424	0.000	0.000	190	0.000
10	2021.500	0.000	0.000	0.021	427	0.000	0.000	191	0.000
10	2022.000	0.002	0.003	0.016	428	0.000	0.000	194	0.000
10	2022.500	0.000	0.000	0.011	437	0.001	0.003	195	0.002
10	2023.000	0.000	0.000	0.011	443	0.000	0.000	198	0.000
10	2023.500	0.000	0.000	0.012	416	0.000	0.000	187	0.000
10	2024.000	0.000	0.000	0.012	423	0.000	0.000	191	0.000
10	2024.500	0.000	0.000	0.012	427	0.000	0.000	194	0.000
10	2025.000	0.000	0.000	0.012	429	0.000	0.000	196	0.000
10	2025.500	0.000	0.000	0.012	429	0.000	0.000	197	0.000
10	2026.000	0.000	0.000	0.011	436	0.000	0.000	195	0.000
10	2026.500	0.000	0.000	0.009	442	0.000	0.000	197	0.000
10	2027.000	0.000	0.000	0.004	448	0.000	0.000	197	0.000
10	2027.500	0.000	0.000	0.005	418	0.000	0.000	182	0.000
10	2028.000	0.000	0.000	0.005	422	0.000	0.000	184	0.000
10	2028.500	0.000	0.000	0.005	428	0.000	0.000	185	0.000
10	2029.000	0.000	0.000	0.000	428	0.000	0.000	188	0.000
10	2029.500	0.000	0.000	0.000	434	0.000	0.000	193	0.000
10	2030.000	0.000	0.000	0.000	441	0.000	0.000	193	0.000
10	2030.500	0.000	0.000	0.000	398	0.000	0.000	178	0.000
10	2031.000	0.000	0.000	0.000	399	0.000	0.000	181	0.000
10	2031.500	0.000	0.000	0.000	406	0.000	0.000	183	0.000
10	2032.000	0.000	0.000	0.000	414	0.000	0.000	186	0.000
10	2032.500	0.000	0.000	0.000	420	0.000	0.000	187	0.000
10	2033.000	0.000	0.000	0.000	432	0.000	0.000	190	0.000
10	2033.500	0.000	0.000	0.000	437	0.000	0.000	193	0.000
10	2034.000	0.000	0.000	0.000	444	0.000	0.000	195	0.000
10	2034.500	0.000	0.000	0.000	415	0.000	0.000	177	0.000
10	2035.000	0.000	0.000	0.000	422	0.000	0.000	179	0.000
10	2035.500	0.000	0.000	0.000	426	0.000	0.000	184	0.000
10	2036.000	0.000	0.000	0.000	432	0.000	0.000	189	0.000
10	2036.500	0.000	0.000	0.000	441	0.000	0.000	194	0.000
10	2037.000	0.000	0.000	0.000	449	0.000	0.000	203	0.000
10	2037.500	0.000	0.000	0.000	413	0.000	0.000	189	0.000
10	2038.000	0.000	0.000	0.000	420	0.000	0.000	192	0.000
10	2038.500	0.000	0.000	0.000	424	0.000	0.000	197	0.000
10	2039.000	0.000	0.000	0.000	432	0.000	0.000	197	0.000
10	2039.500	0.000	0.000	0.000	435	0.000	0.000	204	0.000
10	2040.000	0.000	0.000	0.000	440	0.000	0.000	205	0.000
10	2040.500	0.000	0.000	0.000	438	0.000	0.000	213	0.000
11	2000.500	0.495	0.609	0.591	428	10.745	19.983	180	10.442
11	2001.000	0.385	0.481	0.583	434	3.960	7.686	180	2.581
11	2001.500	0.457	0.582	0.572	442	6.248	12.361	180	5.776
11	2002.000	0.332	0.422	0.565	446	2.770	5.484	182	1.800
11	2002.500	0.425	0.527	0.573	412	4.087	7.994	169	3.669
11	2003.000	0.294	0.372	0.555	425	1.869	3.728	173	1.279
11	2003.500	0.384	0.480	0.553	427	2.701	5.347	173	2.302
11	2004.000	0.264	0.325	0.537	432	1.275	2.431	175	0.833
11	2004.500	0.339	0.416	0.535	439	1.999	3.869	179	1.618
11	2005.000	0.245	0.302	0.514	449	0.961	2.011	184	0.766
11	2005.500	0.312	0.385	0.503	398	1.546	2.967	167	1.305
11	2006.000	0.176	0.222	0.488	408	0.826	1.659	170	0.568
11	2006.500	0.249	0.311	0.464	418	1.032	2.040	177	0.792
11	2007.000	0.146	0.183	0.437	426	0.604	1.283	180	0.406
11	2007.500	0.203	0.256	0.430	428	0.754	1.555	182	0.635
11	2008.000	0.108	0.134	0.424	434	0.522	1.087	190	0.341
11	2008.500	0.174	0.218	0.391	443	0.530	1.124	190	0.481
11	2009.000	0.073	0.092	0.362	453	0.327	0.714	189	0.226
11	2009.500	0.118	0.150	0.323	399	0.388	0.916	160	0.377
11	2010.000	0.057	0.072	0.300	404	0.217	0.521	166	0.164
11	2010.500	0.073	0.093	0.279	409	0.238	0.561	172	0.228
11	2011.000	0.027	0.033	0.240	413	0.104	0.246	173	0.079
11	2011.500	0.036	0.045	0.216	422	0.105	0.246	179	0.104
11	2012.000	0.023	0.029	0.201	427	0.068	0.161	180	0.063
11	2012.500	0.032	0.041	0.183	432	0.050	0.118	182	0.064
11	2013.000	0.007	0.009	0.161	440	0.031	0.072	187	0.023
11	2013.500	0.018	0.022	0.145	449	0.020	0.047	191	0.027
11	2014.000	0.009	0.011	0.129	457	0.007	0.016	193	0.009
11	2014.500	0.005	0.006	0.110	418	0.005	0.012	169	0.008
11	2015.000	0.000	0.000	0.092	425	0.001	0.003	172	0.002
11	2015.500	0.002	0.003	0.084	428	0.001	0.003	178	0.002
11	2016.000	0.002	0.003	0.070	430	0.001	0.003	180	0.002
11	2016.500	0.002	0.003	0.060	434	0.000	0.000	176	0.000
11	2017.000	0.000	0.000	0.043	443	0.001	0.003	178	0.002
11	2017.500	0.000	0.000	0.036	387	0.000	0.000	151	0.000
11	2018.000	0.000	0.000	0.028	388	0.000	0.000	151	0.000
11	2018.500	0.000	0.000	0.020	393	0.000	0.000	155	0.000
11	2019.000	0.000	0.000	0.018	393	0.000	0.000	159	0.000
11	2019.500	0.000	0.000	0.015	403	0.000	0.000	163	0.000
11	2020.000	0.000	0.000	0.015	402	0.000	0.000	167	0.000
11	2020.500	0.000	0.000	0.007	405	0.000	0.000	166	0.000
11	2021.000	0.000	0.000	0.005	416	0.000	0.000	169	0.000
11	2021.500	0.000	0.000	0.005	424	0.000	0.000	178	0.000
11	2022.000	0.000	0.000	0.005	427	0.000	0.000	181	0.000
11	2022.500	0.000	0.000	0.005	435	0.000	0.000	184	0.000
11	2023.000	0.000	0.000	0.002	443	0.000	0.000	194	0.000
11	2023.500	0.000	0.000	0.002	403	0.000	0.000	176	0.000
11	2024.000	0.000	0.000	0.002	412	0.000	0.000	180	0.000
11	2024.500	0.000	0.000	0.002	416	0.000	0.000	182	0.000
11	2025.000	0.000	0.000	0.000	415	0.000	0.000	184	0.000
11	2025.500	0.000	0.000	0.000	422	0.000	0.000	186	0.000
11	2026.000	0.000	0.000	0.000	422	0.000	0.000	191	0.000
11	2026.500	0.000	0.000	0.000	431	0.000	0.000	195	0.000
11	2027.000	0.000	0.000	0.000	441	0.000	0.000	192	0.000
11	2027.500	0.000	0.000	0.000	396	0.000	0.000	178	0.000
11	2028.000	0.000	0.000	0.000	407	0.000	0.000	178	0.000
11	2028.500	0.000	0.000	0.000	413	0.000	0.000	184	0.000
11	2029.000	0.000	0.000	0.000	418	0.000	0.000	190	0.000
11	2029.500	0.000	0.000	0.000	421	0.000	0.000	190	0.000
11	2030.000	0.000	0.000	0.000	427	0.000	0.000	193	0.000
11	2030.500	0.000	0.000	0.000	432	0.000	0.000	195	0.000
11	2031.000	0.000	0.000	0.000	441	0.000	0.000	199	0.000
11	2031.500	0.000	0.000	0.000	401	0.000	0.000	182	0.000
11	2032.000	0.000	0.000	0.000	407	0.000	0.000	186	0.000
11	2032.500	0.000	0.000	0.000	409	0.000	0.000	188	0.000
11	2033.000	0.000	0.000	0.000	409	0.000	0.000	193	0.000
11	2033.500	0.000	0.000	0.000	411	0.000	0.000	196	0.000
11	2034.000	0.000	0.000	0.000	416	0.000	0.000	199	0.000
11	2034.500	0.000	0.000	0.000	424	0.000	0.000	203	0.000
11	2035.000	0.000	0.000	0.000	434	0.000	0.000	208	0.000
11	2035.500	0.000	0.000	0.000	442	0.000	0.000	210	0.000
11	2036.000	0.000	0.000	0.000	451	0.000	0.000	210	0.000
11	2036.500	0.000	0.000	0.000	409	0.000	0.000	193	0.000
11	2037.000	0.000	0.000	0.000	411	0.000	0.000	192	0.000
11	2037.500	0.000	0.000	0.000	410	0.000	0.000	193	0.000
11	2038.000	0.000	0.000	0.000	414	0.000	0.000	196	0.000
11	2038.500	0.000	0.000	0.000	415	0.000	0.000	201	0.000
11	2039.000	0.000	0.000	0.000	420	0.000	0.000	203	0.000
11	2039.500	0.000	0.000	0.000	427	0.000	0.000	206	0.000
11	2040.000	0.000	0.000	0.000	437	0.000	0.000	207	0.000
11	2040.500	0.000	0.000	0.000	444	0.000	0.000	210	0.000
12	2000.500	0.558	0.690	0.649	439	18.829	35.198	202	21.292
12	2001.000	0.493	0.608	0.653	444	5.788	10.791	208	4.278
12	2001.500	0.548	0.681	0.655	409	10.753	20.702	188	11.287
12	2002.000	0.453	0.562	0.652	408	4.725	9.194	186	3.093
12	2002.500	0.526	0.630	0.649	405	7.469	14.173	188	6.951
12	2003.000	0.425	0.501	0.633	409	3.606	6.763	192	2.125
12	2003.500	0.499	0.584	0.618	419	5.277	9.918	195	4.642
12	2004.000	0.365	0.432	0.609	425	2.433	4.593	198	1.302
12	2004.500	0.460	0.549	0.600	430	3.759	7.241	199	3.267
12	2005.000	0.326	0.395	0.589	438	1.870	3.498	203	1.137
12	2005.500	0.415	0.497	0.562	443	2.696	5.115	204	2.296
12	2006.000	0.255	0.309	0.547	455	1.464	2.797	207	0.932
12	2006.500	0.352	0.428	0.545	415	2.029	3.926	190	1.610
12	2007.000	0.214	0.258	0.516	415	1.024	1.819	193	0.603
12	2007.500	0.308	0.377	0.500	422	1.319	2.576	198	1.053
12	2008.000	0.166	0.207	0.461	434	0.778	1.487	198	0.397
12	2008.500	0.234	0.291	0.440	445	1.083	2.181	199	0.784
12	2009.000	0.116	0.144	0.423	447	0.679	1.363	201	0.379
12	2009.500	0.204	0.252	0.433	402	0.852	1.694	188	0.581
12	2010.000	0.111	0.135	0.399	406	0.579	1.129	190	0.278
12	2010.500	0.144	0.175	0.370	411	0.642	1.237	194	0.356
12	2011.000	0.071	0.087	0.333	420	0.371	0.749	193	0.197
12	2011.500	0.087	0.105	0.312	426	0.442	0.864	195	0.259
12	2012.000	0.058	0.071	0.270	429	0.234	0.470	200	0.138
12	2012.500	0.067	0.081	0.241	435	0.275	0.577	202	0.199
12	2013.000	0.032	0.039	0.237	438	0.137	0.282	209	0.086
12	2013.500	0.053	0.065	0.222	451	0.110	0.202	218	0.087
12	2014.000	0.018	0.022	0.201	457	0.071	0.139	219	0.050
12	2014.500	0.026	0.032	0.175	424	0.106	0.204	201	0.064
12	2015.000	0.014	0.018	0.149	430	0.055	0.104	202	0.030
12	2015.500	0.021	0.026	0.138	435	0.060	0.118	204	0.038
12	2016.000	0.009	0.012	0.122	436	0.017	0.036	206	0.017
12	2016.500	0.013	0.017	0.103	445	0.015	0.031	207	0.018
12	2017.000	0.002	0.003	0.085	447	0.001	0.002	209	0.002
12	2017.500	0.000	0.000	0.080	413	0.001	0.003	192	0.002
12	2018.000	0.000	0.000	0.067	420	0.000	0.000	192	0.000
12	2018.500	0.002	0.003	0.057	423	0.002	0.005	195	0.004
12	2019.000	0.000	0.000	0.049	425	0.000	0.000	196	0.000
12	2019.500	0.000	0.000	0.044	430	0.000	0.000	196	0.000
12	2020.000	0.000	0.000	0.041	434	0.000	0.000	196	0.000
12	2020.500	0.000	0.000	0.029	446	0.000	0.000	199	0.000
12	2021.000	0.000	0.000	0.024	449	0.000	0.000	202	0.000
12	2021.500	0.000	0.000	0.016	425	0.000	0.000	186	0.000
12	2022.000	0.000	0.000	0.014	425	0.000	0.000	184	0.000
12	2022.500	0.000	0.000	0.012	426	0.000	0.000	183	0.000
12	2023.000	0.000	0.000	0.009	430	0.000	0.000	185	0.000
12	2023.500	0.000	0.000	0.005	440	0.000	0.000	188	0.000
12	2024.000	0.000	0.000	0.004	452	0.000	0.000	190	0.000
12	2024.500	0.000	0.000	0.002	412	0.000	0.000	176	0.000
12	2025.000	0.000	0.000	0.002	413	0.000	0.000	179	0.000
12	2025.500	0.000	0.000	0.002	414	0.000	0.000	178	0.000
12	2026.000	0.000	0.000	0.002	418	0.000	0.000	180	0.000
12	2026.500	0.000	0.000	0.002	422	0.000	0.000	183	0.000
12	2027.000	0.000	0.000	0.002	423	0.000	0.000	182	0.000
12	2027.500	0.000	0.000	0.002	429	0.000	0.000	184	0.000
12	2028.000	0.000	0.000	0.002	433	0.000	0.000	187	0.000
12	2028.500	0.000	0.000	0.002	441	0.000	0.000	190	0.000
12	2029.000	0.000	0.000	0.000	444	0.000	0.000	194	0.000
12	2029.500	0.000	0.000	0.000	397	0.000	0.000	174	0.000
12	2030.000	0.000	0.000	0.000	403	0.000	0.000	174	0.000
12	2030.500	0.000	0.000	0.000	407	0.000	0.000	173	0.000
12	2031.000	0.000	0.000	0.000	416	0.000	0.000	178	0.000
12	2031.500	0.000	0.000	0.000	421	0.000	0.000	179	0.000
12	2032.000	0.000	0.000	0.000	422	0.000	0.000	182	0.000
12	2032.500	0.000	0.000	0.000	424	0.000	0.000	186	0.000
12	2033.000	0.000	0.000	0.000	425	0.000	0.000	188	0.000
12	2033.500	0.000	0.000	0.000	429	0.000	0.000	191	0.000
12	2034.000	0.000	0.000	0.000	439	0.000	0.000	194	0.000
12	2034.500	0.000	0.000	0.000	440	0.000	0.000	197	0.000
12	2035.000	0.000	0.000	0.000	447	0.000	0.000	207	0.000
12	2035.500	0.000	0.000	0.000	409	0.000	0.000	189	0.000
12	2036.000	0.000	0.000	0.000	408	0.000	0.000	188	0.000
12	2036.500	0.000	0.000	0.000	420	0.000	0.000	191	0.000
12	2037.000	0.000	0.000	0.000	420	0.000	0.000	194	0.000
12	2037.500	0.000	0.000	0.000	435	0.000	0.000	199	0.000
12	2038.000	0.000	0.000	0.000	442	0.000	0.000	202	0.000
12	2038.500	0.000	0.000	0.000	410	0.000	0.000	185	0.000
12	2039.000	0.000	0.000	0.000	417	0.000	0.000	187	0.000
12	2039.500	0.000	0.000	0.000	426	0.000	0.000	191	0.000
12	2040.000	0.000	0.000	0.000	431	0.000	0.000	194	0.000
12	2040.500	0.000	0.000	0.000	445	0.000	0.000	201	0.000
13	2000.500	0.562	0.665	0.648	438	15.946	27.738	202	14.283
13	2001.000	0.484	0.576	0.651	444	6.327	11.367	203	3.484
13	2001.500	0.539	0.632	0.657	399	9.997	17.444	180	8.118
13	2002.000	0.439	0.522	0.650	403	4.215	7.381	180	2.522
13	2002.500	0.519	0.614	0.654	405	7.217	12.853	180	5.661
13	2003.000	0.397	0.464	0.640	406	3.260	6.082	182	1.813
13	2003.500	0.489	0.574	0.625	413	5.315	9.795	183	4.232
13	2004.000	0.358	0.419	0.620	416	2.597	5.198	184	1.577
13	2004.500	0.456	0.535	0.625	419	3.780	7.152	187	2.915
13	2005.000	0.298	0.350	0.612	423	1.978	3.990	191	1.249
13	2005.500	0.424	0.492	0.609	425	2.962	5.596	193	2.167
13	2006.000	0.258	0.299	0.593	427	1.645	3.153	196	0.955
13	2006.500	0.335	0.390	0.573	433	2.140	4.268	200	1.631
13	2007.000	0.212	0.247	0.560	439	1.327	2.704	206	0.734
13	2007.500	0.286	0.339	0.538	448	1.702	3.425	212	1.218
13	2008.000	0.168	0.199	0.520	452	0.998	2.014	214	0.548
13	2008.500	0.231	0.275	0.499	403	1.073	2.071	198	0.690
13	2009.000	0.131	0.155	0.483	406	0.608	1.210	202	0.361
13	2009.500	0.189	0.229	0.451	417	0.921	1.811	204	0.565
13	2010.000	0.106	0.126	0.429	417	0.249	0.500	206	0.213
13	2010.500	0.142	0.170	0.410	422	0.530	1.039	206	0.380
13	2011.000	0.079	0.096	0.386	430	0.185	0.370	208	0.142
13	2011.500	0.115	0.137	0.365	427	0.351	0.617	210	0.240
13	2012.000	0.053	0.064	0.345	432	0.216	0.408	213	0.127
13	2012.500	0.069	0.082	0.304	437	0.203	0.365	215	0.144
13	2013.000	0.039	0.046	0.284	440	0.114	0.189	214	0.075
13	2013.500	0.055	0.064	0.261	440	0.149	0.285	219	0.104
13	2014.000	0.015	0.019	0.225	454	0.028	0.055	226	0.025
13	2014.500	0.036	0.043	0.197	422	0.079	0.163	205	0.067
13	2015.000	0.007	0.008	0.162	431	0.032	0.067	210	0.027
13	2015.500	0.009	0.011	0.152	440	0.007	0.014	217	0.010
13	2016.000	0.004	0.005	0.131	451	0.013	0.028	218	0.015
13	2016.500	0.008	0.009	0.105	400	0.009	0.018	194	0.012
13	2017.000	0.002	0.003	0.091	408	0.000	0.000	193	0.000
13	2017.500	0.005	0.006	0.079	416	0.006	0.013	194	0.009
13	2018.000	0.002	0.003	0.065	428	0.001	0.003	200	0.002
13	2018.500	0.000	0.000	0.061	444	0.001	0.003	200	0.002
13	2019.000	0.000	0.000	0.049	451	0.000	0.000	203	0.000
13	2019.500	0.000	0.000	0.039	411	0.000	0.000	186	0.000
13	2020.000	0.000	0.000	0.036	421	0.000	0.000	188	0.000
13	2020.500	0.002	0.003	0.028	430	0.000	0.000	190	0.000
13	2021.000	0.000	0.000	0.025	438	0.000	0.000	194	0.000
13	2021.500	0.000	0.000	0.023	444	0.000	0.000	197	0.000
13	2022.000	0.000	0.000	0.018	444	0.000	0.000	196	0.000
13	2022.500	0.000	0.000	0.010	417	0.000	0.000	184	0.000
13	2023.000	0.000	0.000	0.007	422	0.000	0.000	182	0.000
13	2023.500	0.000	0.000	0.007	429	0.000	0.000	184	0.000
13	2024.000	0.000	0.000	0.005	434	0.000	0.000	187	0.000
13	2024.500	0.000	0.000	0.005	438	0.000	0.000	188	0.000
13	2025.000	0.000	0.000	0.005	442	0.000	0.000	190	0.000
13	2025.500	0.000	0.000	0.005	405	0.000	0.000	174	0.000
13	2026.000	0.000	0.000	0.002	406	0.000	0.000	175	0.000
13	2026.500	0.000	0.000	0.002	406	0.000	0.000	177	0.000
13	2027.000	0.000	0.000	0.002	411	0.000	0.000	177	0.000
13	2027.500	0.000	0.000	0.002	414	0.000	0.000	182	0.000
13	2028.000	0.000	0.000	0.002	411	0.000	0.000	185	0.000
13	2028.500	0.000	0.000	0.000	407	0.000	0.000	188	0.000
13	2029.000	0.000	0.000	0.000	413	0.000	0.000	185	0.000
13	2029.500	0.000	0.000	0.000	419	0.000	0.000	192	0.000
13	2030.000	0.000	0.000	0.000	422	0.000	0.000	193	0.000
13	2030.500	0.000	0.000	0.000	422	0.000	0.000	194	0.000
13	2031.000	0.000	0.000	0.000	425	0.000	0.000	198	0.000
13	2031.500	0.000	0.000	0.000	424	0.000	0.000	196	0.000
13	2032.000	0.000	0.000	0.000	423	0.000	0.000	197	0.000
13	2032.500	0.000	0.000	0.000	430	0.000	0.000	196	0.000
13	2033.000	0.000	0.000	0.000	435	0.000	0.000	202	0.000
13	2033.500	0.000	0.000	0.000	438	0.000	0.000	203	0.000
13	2034.000	0.000	0.000	0.000	442	0.000	0.000	208	0.000
13	2034.500	0.000	0.000	0.000	403	0.000	0.000	190	0.000
13	2035.000	0.000	0.000	0.000	416	0.000	0.000	196	0.000
13	2035.500	0.000	0.000	0.000	426	0.000	0.000	197	0.000
13	2036.000	0.000	0.000	0.000	436	0.000	0.000	202	0.000
13	2036.500	0.000	0.000	0.000	435	0.000	0.000	204	0.000
13	2037.000	0.000	0.000	0.000	437	0.000	0.000	208	0.000
13	2037.500	0.000	0.000	0.000	442	0.000	0.000	213	0.000
13	2038.000	0.000	0.000	0.000	452	0.000	0.000	218	0.000
13	2038.500	0.000	0.000	0.000	409	0.000	0.000	204	0.000
13	2039.000	0.000	0.000	0.000	419	0.000	0.000	206	0.000
13	2039.500	0.000	0.000	0.000	427	0.000	0.000	207	0.000
13	2040.000	0.000	0.000	0.000	434	0.000	0.000	214	0.000
13	2040.500	0.000	0.000	0.000	438	0.000	0.000	216	0.000
14	2000.500	0.510	0.628	0.593	437	11.213	18.978	204	8.509
14	2001.000	0.403	0.499	0.604	437	3.945	6.894	208	1.995
14	2001.500	0.488	0.607	0.609	447	6.471	11.198	212	4.475
14	2002.000	0.378	0.464	0.604	450	3.049	5.621	215	1.730
14	2002.500	0.472	0.572	0.595	405	5.135	9.117	192	3.874
14	2003.000	0.332	0.394	0.595	407	2.072	3.609	198	1.275
14	2003.500	0.459	0.533	0.598	405	3.521	5.998	200	2.553
14	2004.000	0.314	0.366	0.601	411	1.836	3.288	205	1.054
14	2004.500	0.398	0.463	0.592	412	2.648	4.641	206	2.037
14	2005.000	0.245	0.283	0.572	416	1.395	2.452	208	0.791
14	2005.500	0.344	0.403	0.544	425	1.875	3.272	213	1.299
14	2006.000	0.221	0.255	0.540	426	0.913	1.595	216	0.527
14	2006.500	0.292	0.337	0.512	432	1.404	2.435	217	0.938
14	2007.000	0.175	0.203	0.499	439	0.637	1.105	220	0.388
14	2007.500	0.246	0.281	0.494	435	1.057	1.848	223	0.696
14	2008.000	0.144	0.164	0.485	439	0.595	0.950	229	0.309
14	2008.500	0.200	0.230	0.460	441	0.752	1.210	229	0.467
14	2009.000	0.111	0.130	0.433	450	0.412	0.642	236	0.247
14	2009.500	0.150	0.175	0.420	419	0.588	0.950	218	0.372
14	2010.000	0.072	0.086	0.386	430	0.313	0.549	216	0.194
14	2010.500	0.126	0.150	0.352	437	0.368	0.684	217	0.266
14	2011.000	0.054	0.065	0.327	441	0.179	0.257	220	0.084
14	2011.500	0.059	0.071	0.299	408	0.239	0.312	199	0.126
14	2012.000	0.031	0.038	0.278	417	0.195	0.275	200	0.070
14	2012.500	0.052	0.065	0.248	423	0.219	0.254	207	0.083
14	2013.000	0.028	0.035	0.221	434	0.158	0.156	208	0.051
14	2013.500	0.043	0.054	0.205	439	0.189	0.281	210	0.095
14	2014.000	0.026	0.034	0.189	454	0.124	0.238	212	0.068
14	2014.500	0.022	0.028	0.161	416	0.087	0.187	193	0.077
14	2015.000	0.007	0.009	0.143	419	0.024	0.052	194	0.022
14	2015.500	0.014	0.018	0.128	423	0.024	0.052	194	0.027
14	2016.000	0.005	0.006	0.108	427	0.018	0.038	195	0.015
14	2016.500	0.009	0.012	0.091	428	0.021	0.046	195	0.024
14	2017.000	0.005	0.006	0.082	426	0.000	0.000	195	0.000
14	2017.500	0.009	0.011	0.071	435	0.016	0.034	203	0.018
14	2018.000	0.004	0.006	0.063	445	0.011	0.024	207	0.009
14	2018.500	0.005	0.006	0.058	397	0.008	0.016	192	0.007
14	2019.000	0.003	0.003	0.053	400	0.000	0.000	193	0.000
14	2019.500	0.003	0.003	0.045	400	0.000	0.000	194	0.000
14	2020.000	0.000	0.000	0.035	398	0.000	0.000	196	0.000
14	2020.500	0.000	0.000	0.027	407	0.000	0.000	198	0.000
14	2021.000	0.000	0.000	0.017	409	0.000	0.000	200	0.000
14	2021.500	0.000	0.000	0.014	419	0.000	0.000	206	0.000
14	2022.000	0.000	0.000	0.012	425	0.000	0.000	207	0.000
14	2022.500	0.000	0.000	0.012	429	0.000	0.000	206	0.000
14	2023.000	0.000	0.000	0.007	431	0.000	0.000	208	0.000
14	2023.500	0.000	0.000	0.007	432	0.000	0.000	206	0.000
14	2024.000	0.000	0.000	0.000	432	0.000	0.000	206	0.000
14	2024.500	0.000	0.000	0.000	437	0.000	0.000	208	0.000
14	2025.000	0.000	0.000	0.000	448	0.000	0.000	209	0.000
14	2025.500	0.000	0.000	0.000	409	0.000	0.000	192	0.000
14	2026.000	0.000	0.000	0.000	413	0.000	0.000	193	0.000
14	2026.500	0.000	0.000	0.000	419	0.000	0.000	196	0.000
14	2027.000	0.000	0.000	0.000	427	0.000	0.000	198	0.000
14	2027.500	0.000	0.000	0.000	425	0.000	0.000	195	0.000
14	2028.000	0.000	0.000	0.000	430	0.000	0.000	197	0.000
14	2028.500	0.000	0.000	0.000	439	0.000	0.000	195	0.000
14	2029.000	0.000	0.000	0.000	444	0.000	0.000	200	0.000
14	2029.500	0.000	0.000	0.000	385	0.000	0.000	173	0.000
14	2030.000	0.000	0.000	0.000	390	0.000	0.000	174	0.000
14	2030.500	0.000	0.000	0.000	395	0.000	0.000	175	0.000
14	2031.000	0.000	0.000	0.000	401	0.000	0.000	178	0.000
14	2031.500	0.000	0.000	0.000	403	0.000	0.000	179	0.000
14	2032.000	0.000	0.000	0.000	407	0.000	0.000	185	0.000
14	2032.500	0.000	0.000	0.000	406	0.000	0.000	188	0.000
14	2033.000	0.000	0.000	0.000	417	0.000	0.000	195	0.000
14	2033.500	0.000	0.000	0.000	426	0.000	0.000	198	0.000
14	2034.000	0.000	0.000	0.000	427	0.000	0.000	202	0.000
14	2034.500	0.000	0.000	0.000	428	0.000	0.000	206	0.000
14	2035.000	0.000	0.000	0.000	438	0.000	0.000	213	0.000
14	2035.500	0.000	0.000	0.000	446	0.000	0.000	216	0.000
14	2036.000	0.000	0.000	0.000	458	0.000	0.000	215	0.000
14	2036.500	0.000	0.000	0.000	422	0.000	0.000	202	0.000
14	2037.000	0.000	0.000	0.000	420	0.000	0.000	200	0.000
14	2037.500	0.000	0.000	0.000	429	0.000	0.000	203	0.000
14	2038.000	0.000	0.000	0.000	430	0.000	0.000	208	0.000
14	2038.500	0.000	0.000	0.000	431	0.000	0.000	205	0.000
14	2039.000	0.000	0.000	0.000	443	0.000	0.000	206	0.000
14	2039.500	0.000	0.000	0.000	403	0.000	0.000	182	0.000
14	2040.000	0.000	0.000	0.000	404	0.000	0.000	181	0.000
14	2040.500	0.000	0.000	0.000	408	0.000	0.000	183	0.000
15	2000.500	0.492	0.620	0.576	415	10.405	18.103	190	9.288
15	2001.000	0.381	0.473	0.584	423	2.790	5.203	195	1.835
15	2001.500	0.461	0.568	0.599	421	5.624	10.162	195	4.700
15	2002.000	0.367	0.458	0.586	430	2.935	5.472	198	1.808
15	2002.500	0.443	0.549	0.582	433	4.342	7.963	200	3.356
15	2003.000	0.310	0.385	0.570	442	1.917	3.707	205	1.256
15	2003.500	0.380	0.478	0.545	400	2.833	5.272	186	2.247
15	2004.000	0.243	0.301	0.541	403	1.264	2.535	188	0.806
15	2004.500	0.319	0.396	0.515	408	2.055	4.059	186	1.564
15	2005.000	0.196	0.242	0.501	413	1.151	2.337	187	0.658
15	2005.500	0.286	0.349	0.493	416	1.465	2.785	195	1.102
15	2006.000	0.154	0.190	0.471	429	0.781	1.582	195	0.473
15	2006.500	0.222	0.273	0.463	428	0.949	1.938	193	0.711
15	2007.000	0.140	0.171	0.452	429	0.649	1.280	198	0.387
15	2007.500	0.192	0.235	0.428	432	0.789	1.580	200	0.574
15	2008.000	0.094	0.114	0.411	438	0.453	0.963	202	0.286
15	2008.500	0.142	0.174	0.378	452	0.573	1.248	202	0.411
15	2009.000	0.079	0.097	0.361	457	0.347	0.735	204	0.222
15	2009.500	0.115	0.140	0.348	419	0.433	0.880	192	0.305
15	2010.000	0.049	0.061	0.329	425	0.289	0.579	190	0.164
15	2010.500	0.089	0.109	0.301	428	0.327	0.621	190	0.224
15	2011.000	0.053	0.064	0.277	433	0.157	0.276	192	0.096
15	2011.500	0.050	0.061	0.252	440	0.144	0.244	197	0.123
15	2012.000	0.029	0.036	0.229	442	0.067	0.063	198	0.037
15	2012.500	0.028	0.033	0.205	400	0.048	0.050	180	0.035
15	2013.000	0.017	0.021	0.176	408	0.017	0.025	182	0.017
15	2013.500	0.024	0.029	0.165	411	0.032	0.049	185	0.031
15	2014.000	0.005	0.006	0.145	420	0.007	0.008	186	0.007
15	2014.500	0.012	0.014	0.128	429	0.015	0.013	190	0.009
15	2015.000	0.005	0.006	0.118	433	0.001	0.003	196	0.002
15	2015.500	0.011	0.014	0.106	442	0.009	0.000	194	0.000
15	2016.000	0.002	0.003	0.092	447	0.003	0.008	196	0.005
15	2016.500	0.000	0.000	0.078	395	0.000	0.000	171	0.000
15	2017.000	0.000	0.000	0.064	407	0.000	0.000	172	0.000
15	2017.500	0.002	0.003	0.051	410	0.000	0.000	175	0.000
15	2018.000	0.002	0.003	0.046	414	0.000	0.000	178	0.000
15	2018.500	0.000	0.000	0.043	417	0.000	0.000	179	0.000
15	2019.000	0.000	0.000	0.038	420	0.000	0.000	184	0.000
15	2019.500	0.000	0.000	0.026	425	0.000	0.000	191	0.000
15	2020.000	0.000	0.000	0.026	428	0.000	0.000	195	0.000
15	2020.500	0.000	0.000	0.021	434	0.000	0.000	201	0.000
15	2021.000	0.000	0.000	0.018	445	0.000	0.000	203	0.000
15	2021.500	0.000	0.000	0.015	404	0.000	0.000	179	0.000
15	2022.000	0.000	0.000	0.012	413	0.000	0.000	184	0.000
15	2022.500	0.000	0.000	0.012	418	0.000	0.000	185	0.000
15	2023.000	0.000	0.000	0.010	421	0.000	0.000	191	0.000
15	2023.500	0.000	0.000	0.007	425	0.000	0.000	192	0.000
15	2024.000	0.000	0.000	0.007	428	0.000	0.000	192	0.000
15	2024.500	0.000	0.000	0.002	430	0.000	0.000	194	0.000
15	2025.000	0.000	0.000	0.000	433	0.000	0.000	197	0.000
15	2025.500	0.000	0.000	0.000	435	0.000	0.000	198	0.000
15	2026.000	0.000	0.000	0.000	434	0.000	0.000	204	0.000
15	2026.500	0.000	0.000	0.000	443	0.000	0.000	205	0.000
15	2027.000	0.000	0.000	0.000	452	0.000	0.000	206	0.000
15	2027.500	0.000	0.000	0.000	409	0.000	0.000	190	0.000
15	2028.000	0.000	0.000	0.000	413	0.000	0.000	191	0.000
15	2028.500	0.000	0.000	0.000	423	0.000	0.000	194	0.000
15	2029.000	0.000	0.000	0.000	432	0.000	0.000	196	0.000
15	2029.500	0.000	0.000	0.000	443	0.000	0.000	199	0.000
15	2030.000	0.000	0.000	0.000	446	0.000	0.000	203	0.000
15	2030.500	0.000	0.000	0.000	414	0.000	0.000	187	0.000
15	2031.000	0.000	0.000	0.000	420	0.000	0.000	188	0.000
15	2031.500	0.000	0.000	0.000	421	0.000	0.000	191	0.000
15	2032.000	0.000	0.000	0.000	428	0.000	0.000	190	0.000
15	2032.500	0.000	0.000	0.000	433	0.000	0.000	192	0.000
15	2033.000	0.000	0.000	0.000	436	0.000	0.000	192	0.000
15	2033.500	0.000	0.000	0.000	436	0.000	0.000	193	0.000
15	2034.000	0.000	0.000	0.000	438	0.000	0.000	197	0.000
15	2034.500	0.000	0.000	0.000	442	0.000	0.000	201	0.000
15	2035.000	0.000	0.000	0.000	447	0.000	0.000	202	0.000
15	2035.500	0.000	0.000	0.000	414	0.000	0.000	189	0.000
15	2036.000	0.000	0.000	0.000	422	0.000	0.000	190	0.000
15	2036.500	0.000	0.000	0.000	422	0.000	0.000	192	0.000
15	2037.000	0.000	0.000	0.000	426	0.000	0.000	200	0.000
15	2037.500	0.000	0.000	0.000	433	0.000	0.000	202	0.000
15	2038.000	0.000	0.000	0.000	436	0.000	0.000	203	0.000
15	2038.500	0.000	0.000	0.000	436	0.000	0.000	203	0.000
15	2039.000	0.000	0.000	0.000	431	0.000	0.000	204	0.000
15	2039.500	0.000	0.000	0.000	433	0.000	0.000	204	0.000
15	2040.000	0.000	0.000	0.000	438	0.000	0.000	207	0.000
15	2040.500	0.000	0.000	0.000	443	0.000	0.000	210	0.000
16	2000.500	0.524	0.650	0.625	424	12.080	21.949	205	11.002
16	2001.000	0.432	0.526	0.629	426	4.962	8.813	208	2.881
16	2001.500	0.492	0.605	0.622	429	8.015	14.326	207	6.099
16	2002.000	0.360	0.447	0.615	436	2.904	5.175	212	1.497
16	2002.500	0.454	0.569	0.600	443	4.878	8.717	210	3.485
16	2003.000	0.315	0.395	0.584	447	2.145	4.110	213	1.237
16	2003.500	0.404	0.516	0.569	411	3.523	6.508	191	2.628
16	2004.000	0.296	0.374	0.566	415	1.396	2.737	194	0.877
16	2004.500	0.380	0.471	0.556	421	2.480	4.793	196	1.993
16	2005.000	0.254	0.313	0.549	426	1.272	2.607	197	0.826
16	2005.500	0.328	0.405	0.540	433	1.759	3.527	202	1.456
16	2006.000	0.224	0.274	0.528	434	0.959	1.876	205	0.534
16	2006.500	0.265	0.328	0.510	441	1.397	2.632	209	1.030
16	2007.000	0.183	0.225	0.497	449	0.775	1.540	213	0.448
16	2007.500	0.232	0.281	0.477	405	1.077	2.113	191	0.748
16	2008.000	0.138	0.167	0.459	405	0.589	1.165	194	0.384
16	2008.500	0.184	0.220	0.438	413	0.839	1.641	198	0.573
16	2009.000	0.117	0.142	0.425	419	0.437	0.860	200	0.274
16	2009.500	0.147	0.177	0.403	422	0.596	1.104	202	0.409
16	2010.000	0.070	0.085	0.376	431	0.211	0.414	204	0.169
16	2010.500	0.118	0.142	0.355	434	0.342	0.648	203	0.269
16	2011.000	0.062	0.076	0.330	437	0.224	0.403	202	0.141
16	2011.500	0.067	0.082	0.312	445	0.300	0.566	204	0.213
16	2012.000	0.047	0.056	0.279	451	0.132	0.264	208	0.106
16	2012.500	0.061	0.077	0.248	407	0.156	0.319	182	0.121
16	2013.000	0.029	0.036	0.226	412	0.057	0.089	185	0.046
16	2013.500	0.043	0.054	0.207	415	0.088	0.170	185	0.082
16	2014.000	0.019	0.024	0.200	414	0.062	0.137	183	0.061
16	2014.500	0.029	0.035	0.170	418	0.078	0.163	184	0.054
16	2015.000	0.024	0.029	0.147	421	0.087	0.190	184	0.057
16	2015.500	0.023	0.029	0.136	426	0.090	0.203	182	0.055
16	2016.000	0.012	0.014	0.122	433	0.023	0.042	189	0.021
16	2016.500	0.014	0.017	0.106	436	0.021	0.047	190	0.022
16	2017.000	0.011	0.014	0.102	443	0.024	0.055	190	0.025
16	2017.500	0.005	0.006	0.087	402	0.017	0.041	171	0.021
16	2018.000	0.002	0.003	0.081	405	0.011	0.026	173	0.010
16	2018.500	0.005	0.006	0.073	409	0.009	0.020	177	0.010
16	2019.000	0.005	0.006	0.060	414	0.008	0.019	183	0.011
16	2019.500	0.002	0.003	0.050	420	0.001	0.003	189	0.002
16	2020.000	0.000	0.000	0.045	425	0.000	0.000	192	0.000
16	2020.500	0.002	0.003	0.037	435	0.001	0.003	194	0.002
16	2021.000	0.000	0.000	0.032	439	0.000	0.000	193	0.000
16	2021.500	0.000	0.000	0.027	440	0.000	0.000	193	0.000
16	2022.000	0.000	0.000	0.025	444	0.000	0.000	196	0.000
16	2022.500	0.000	0.000	0.023	389	0.000	0.000	164	0.000
16	2023.000	0.000	0.000	0.015	394	0.000	0.000	166	0.000
16	2023.500	0.000	0.000	0.013	396	0.000	0.000	169	0.000
16	2024.000	0.000	0.000	0.012	402	0.000	0.000	170	0.000
16	2024.500	0.000	0.000	0.005	409	0.000	0.000	174	0.000
16	2025.000	0.000	0.000	0.002	414	0.000	0.000	176	0.000
16	2025.500	0.000	0.000	0.002	415	0.000	0.000	178	0.000
16	2026.000	0.000	0.000	0.002	418	0.000	0.000	177	0.000
16	2026.500	0.000	0.000	0.002	423	0.000	0.000	184	0.000
16	2027.000	0.000	0.000	0.002	431	0.000	0.000	191	0.000
16	2027.500	0.000	0.000	0.000	436	0.000	0.000	191	0.000
16	2028.000	0.000	0.000	0.000	437	0.000	0.000	194	0.000
16	2028.500	0.000	0.000	0.000	441	0.000	0.000	200	0.000
16	2029.000	0.000	0.000	0.000	449	0.000	0.000	203	0.000
16	2029.500	0.000	0.000	0.000	413	0.000	0.000	183	0.000
16	2030.000	0.000	0.000	0.000	421	0.000	0.000	189	0.000
16	2030.500	0.000	0.000	0.000	428	0.000	0.000	192	0.000
16	2031.000	0.000	0.000	0.000	432	0.000	0.000	196	0.000
16	2031.500	0.000	0.000	0.000	439	0.000	0.000	198	0.000
16	2032.000	0.000	0.000	0.000	443	0.000	0.000	199	0.000
16	2032.500	0.000	0.000	0.000	404	0.000	0.000	188	0.000
16	2033.000	0.000	0.000	0.000	411	0.000	0.000	191	0.000
16	2033.500	0.000	0.000	0.000	416	0.000	0.000	197	0.000
16	2034.000	0.000	0.000	0.000	414	0.000	0.000	198	0.000
16	2034.500	0.000	0.000	0.000	419	0.000	0.000	199	0.000
16	2035.000	0.000	0.000	0.000	426	0.000	0.000	200	0.000
16	2035.500	0.000	0.000	0.000	426	0.000	0.000	198	0.000
16	2036.000	0.000	0.000	0.000	428	0.000	0.000	203	0.000
16	2036.500	0.000	0.000	0.000	439	0.000	0.000	205	0.000
16	2037.000	0.000	0.000	0.000	445	0.000	0.000	213	0.000
16	2037.500	0.000	0.000	0.000	403	0.000	0.000	194	0.000
16	2038.000	0.000	0.000	0.000	409	0.000	0.000	196	0.000
16	2038.500	0.000	0.000	0.000	408	0.000	0.000	194	0.000
16	2039.000	0.000	0.000	0.000	413	0.000	0.000	194	0.000
16	2039.500	0.000	0.000	0.000	416	0.000	0.000	194	0.000
16	2040.000	0.000	0.000	0.000	422	0.000	0.000	197	0.000
16	2040.500	0.000	0.000	0.000	421	0.000	0.000	205	0.000
17	2000.500	0.553	0.662	0.647	425	13.679	22.653	202	12.402
17	2001.000	0.465	0.560	0.657	434	4.882	7.928	207	2.964
17	2001.500	0.517	0.606	0.655	435	8.313	14.461	206	7.044
17	2002.000	0.426	0.503	0.635	444	4.059	6.995	209	2.567
17	2002.500	0.469	0.560	0.606	409	6.571	12.593	194	5.506
17	2003.000	0.370	0.442	0.608	413	3.381	6.495	198	1.795
17	2003.500	0.439	0.521	0.597	417	4.761	8.894	203	3.589
17	2004.000	0.300	0.358	0.566	424	2.337	4.764	203	1.403
17	2004.500	0.382	0.465	0.558	434	3.391	6.752	206	2.576
17	2005.000	0.236	0.289	0.546	436	1.789	3.645	203	0.944
17	2005.500	0.338	0.418	0.525	444	2.383	4.789	206	1.743
17	2006.000	0.214	0.264	0.503	449	1.204	2.546	208	0.710
17	2006.500	0.285	0.356	0.458	417	1.791	3.771	192	1.330
17	2007.000	0.168	0.211	0.432	428	1.186	2.564	194	0.630
17	2007.500	0.244	0.302	0.420	431	1.483	3.162	195	1.043
17	2008.000	0.142	0.176	0.408	436	0.868	1.825	197	0.461
17	2008.500	0.187	0.228	0.393	438	1.061	2.188	200	0.630
17	2009.000	0.112	0.137	0.382	448	0.563	1.177	203	0.334
17	2009.500	0.159	0.195	0.376	410	0.624	1.227	185	0.433
17	2010.000	0.092	0.114	0.348	411	0.403	0.865	182	0.247
17	2010.500	0.134	0.165	0.320	410	0.479	0.973	183	0.350
17	2011.000	0.065	0.080	0.304	415	0.192	0.417	186	0.156
17	2011.500	0.093	0.113	0.277	419	0.265	0.538	186	0.203
17	2012.000	0.051	0.063	0.239	431	0.116	0.263	188	0.103
17	2012.500	0.063	0.076	0.225	432	0.127	0.280	189	0.130
17	2013.000	0.023	0.028	0.206	433	0.039	0.086	191	0.051
17	2013.500	0.034	0.041	0.189	439	0.063	0.142	193	0.080
17	2014.000	0.013	0.016	0.180	450	0.014	0.033	196	0.020
17	2014.500	0.020	0.024	0.158	398	0.030	0.070	171	0.040
17	2015.000	0.010	0.012	0.148	399	0.005	0.011	174	0.006
17	2015.500	0.005	0.006	0.128	405	0.009	0.020	173	0.014
17	2016.000	0.005	0.006	0.111	407	0.005	0.011	177	0.009
17	2016.500	0.005	0.006	0.090	413	0.008	0.019	184	0.015
17	2017.000	0.002	0.003	0.077	415	0.000	0.000	191	0.000
17	2017.500	0.000	0.000	0.071	423	0.000	0.000	192	0.000
17	2018.000	0.000	0.000	0.061	428	0.000	0.000	195	0.000
17	2018.500	0.002	0.003	0.046	439	0.002	0.005	199	0.004
17	2019.000	0.000	0.000	0.038	444	0.000	0.000	201	0.000
17	2019.500	0.000	0.000	0.023	397	0.000	0.000	175	0.000
17	2020.000	0.000	0.000	0.023	398	0.000	0.000	176	0.000
17	2020.500	0.000	0.000	0.018	400	0.000	0.000	176	0.000
17	2021.000	0.000	0.000	0.015	412	0.000	0.000	178	0.000
17	2021.500	0.000	0.000	0.007	417	0.000	0.000	182	0.000
17	2022.000	0.000	0.000	0.007	423	0.000	0.000	187	0.000
17	2022.500	0.000	0.000	0.005	432	0.000	0.000	190	0.000
17	2023.000	0.000	0.000	0.005	438	0.000	0.000	195	0.000
17	2023.500	0.000	0.000	0.005	439	0.000	0.000	198	0.000
17	2024.000	0.000	0.000	0.004	447	0.000	0.000	201	0.000
17	2024.500	0.000	0.000	0.000	412	0.000	0.000	184	0.000
17	2025.000	0.000	0.000	0.000	417	0.000	0.000	186	0.000
17	2025.500	0.000	0.000	0.000	425	0.000	0.000	187	0.000
17	2026.000	0.000	0.000	0.000	437	0.000	0.000	190	0.000
17	2026.500	0.000	0.000	0.000	440	0.000	0.000	192	0.000
17	2027.000	0.000	0.000	0.000	443	0.000	0.000	194	0.000
17	2027.500	0.000	0.000	0.000	411	0.000	0.000	176	0.000
17	2028.000	0.000	0.000	0.000	415	0.000	0.000	179	0.000
17	2028.500	0.000	0.000	0.000	423	0.000	0.000	180	0.000
17	2029.000	0.000	0.000	0.000	427	0.000	0.000	184	0.000
17	2029.500	0.000	0.000	0.000	433	0.000	0.000	195	0.000
17	2030.000	0.000	0.000	0.000	439	0.000	0.000	199	0.000
17	2030.500	0.000	0.000	0.000	449	0.000	0.000	200	0.000
17	2031.000	0.000	0.000	0.000	457	0.000	0.000	198	0.000
17	2031.500	0.000	0.000	0.000	409	0.000	0.000	175	0.000
17	2032.000	0.000	0.000	0.000	418	0.000	0.000	179	0.000
17	2032.500	0.000	0.000	0.000	425	0.000	0.000	183	0.000
17	2033.000	0.000	0.000	0.000	429	0.000	0.000	185	0.000
17	2033.500	0.000	0.000	0.000	440	0.000	0.000	189	0.000
17	2034.000	0.000	0.000	0.000	448	0.000	0.000	191	0.000
17	2034.500	0.000	0.000	0.000	412	0.000	0.000	176	0.000
17	2035.000	0.000	0.000	0.000	420	0.000	0.000	176	0.000
17	2035.500	0.000	0.000	0.000	428	0.000	0.000	179	0.000
17	2036.000	0.000	0.000	0.000	444	0.000	0.000	182	0.000
17	2036.500	0.000	0.000	0.000	403	0.000	0.000	170	0.000
17	2037.000	0.000	0.000	0.000	403	0.000	0.000	171	0.000
17	2037.500	0.000	0.000	0.000	407	0.000	0.000	171	0.000
17	2038.000	0.000	0.000	0.000	411	0.000	0.000	171	0.000
17	2038.500	0.000	0.000	0.000	416	0.000	0.000	177	0.000
17	2039.000	0.000	0.000	0.000	418	0.000	0.000	177	0.000
17	2039.500	0.000	0.000	0.000	428	0.000	0.000	178	0.000
17	2040.000	0.000	0.000	0.000	434	0.000	0.000	179	0.000
17	2040.500	0.000	0.000	0.000	438	0.000	0.000	181	0.000
18	2000.500	0.503	0.631	0.582	388	11.817	21.812	173	10.299
18	2001.000	0.388	0.495	0.577	397	4.195	7.728	178	2.394
18	2001.500	0.479	0.612	0.576	399	7.213	12.947	179	5.324
18	2002.000	0.348	0.451	0.557	411	2.866	5.617	184	1.744
18	2002.500	0.425	0.544	0.551	419	4.709	8.984	186	3.376
18	2003.000	0.284	0.363	0.536	422	1.749	3.484	186	1.094
18	2003.500	0.384	0.488	0.538	422	3.351	6.481	187	2.642
18	2004.000	0.242	0.305	0.529	425	1.033	2.039	194	0.742
18	2004.500	0.343	0.428	0.510	431	2.115	4.314	194	1.820
18	2005.000	0.199	0.248	0.503	433	0.965	1.867	196	0.577
18	2005.500	0.292	0.359	0.481	432	1.537	3.063	197	1.253
18	2006.000	0.185	0.224	0.467	433	0.941	1.863	200	0.597
18	2006.500	0.259	0.314	0.443	436	1.280	2.591	198	1.001
18	2007.000	0.145	0.172	0.419	442	0.624	1.243	202	0.410
18	2007.500	0.215	0.257	0.408	404	0.941	1.913	179	0.656
18	2008.000	0.113	0.135	0.390	408	0.446	0.792	180	0.305
18	2008.500	0.167	0.200	0.374	414	0.655	1.214	185	0.482
18	2009.000	0.090	0.110	0.350	420	0.332	0.632	185	0.199
18	2009.500	0.134	0.164	0.328	424	0.455	0.846	185	0.344
18	2010.000	0.060	0.074	0.305	430	0.245	0.452	186	0.158
18	2010.500	0.092	0.114	0.279	434	0.253	0.514	185	0.219
18	2011.000	0.043	0.053	0.255	440	0.138	0.272	186	0.097
18	2011.500	0.067	0.083	0.235	446	0.148	0.348	188	0.140
18	2012.000	0.024	0.030	0.212	452	0.044	0.105	190	0.041
18	2012.500	0.029	0.036	0.176	414	0.076	0.178	177	0.074
18	2013.000	0.014	0.018	0.171	421	0.021	0.050	181	0.027
18	2013.500	0.019	0.023	0.151	424	0.029	0.067	186	0.031
18	2014.000	0.007	0.009	0.143	426	0.020	0.045	191	0.026
18	2014.500	0.012	0.014	0.130	431	0.028	0.061	196	0.034
18	2015.000	0.007	0.008	0.121	439	0.006	0.013	198	0.008
18	2015.500	0.011	0.014	0.100	442	0.020	0.046	196	0.024
18	2016.000	0.007	0.008	0.086	451	0.007	0.015	196	0.009
18	2016.500	0.008	0.009	0.070	400	0.013	0.029	173	0.015
18	2017.000	0.002	0.003	0.057	401	0.005	0.012	171	0.006
18	2017.500	0.005	0.006	0.052	406	0.007	0.017	177	0.009
18	2018.000	0.002	0.003	0.043	420	0.000	0.000	180	0.000
18	2018.500	0.005	0.006	0.040	424	0.002	0.005	183	0.004
18	2019.000	0.000	0.000	0.040	429	0.000	0.000	186	0.000
18	2019.500	0.000	0.000	0.032	436	0.000	0.000	194	0.000
18	2020.000	0.000	0.000	0.029	447	0.000	0.000	197	0.000
18	2020.500	0.000	0.000	0.025	407	0.000	0.000	179	0.000
18	2021.000	0.000	0.000	0.014	415	0.000	0.000	183	0.000
18	2021.500	0.000	0.000	0.014	419	0.000	0.000	182	0.000
18	2022.000	0.000	0.000	0.007	427	0.000	0.000	184	0.000
18	2022.500	0.000	0.000	0.005	431	0.000	0.000	188	0.000
18	2023.000	0.000	0.000	0.000	440	0.000	0.000	190	0.000
18	2023.500	0.000	0.000	0.000	445	0.000	0.000	193	0.000
18	2024.000	0.000	0.000	0.000	450	0.000	0.000	193	0.000
18	2024.500	0.000	0.000	0.000	411	0.000	0.000	171	0.000
18	2025.000	0.000	0.000	0.000	417	0.000	0.000	174	0.000
18	2025.500	0.000	0.000	0.000	419	0.000	0.000	177	0.000
18	2026.000	0.000	0.000	0.000	421	0.000	0.000	180	0.000
18	2026.500	0.000	0.000	0.000	434	0.000	0.000	184	0.000
18	2027.000	0.000	0.000	0.000	442	0.000	0.000	185	0.000
18	2027.500	0.000	0.000	0.000	407	0.000	0.000	172	0.000
18	2028.000	0.000	0.000	0.000	411	0.000	0.000	175	0.000
18	2028.500	0.000	0.000	0.000	416	0.000	0.000	177	0.000
18	2029.000	0.000	0.000	0.000	417	0.000	0.000	179	0.000
18	2029.500	0.000	0.000	0.000	425	0.000	0.000	181	0.000
18	2030.000	0.000	0.000	0.000	428	0.000	0.000	183	0.000
18	2030.500	0.000	0.000	0.000	429	0.000	0.000	186	0.000
18	2031.000	0.000	0.000	0.000	436	0.000	0.000	190	0.000
18	2031.500	0.000	0.000	0.000	441	0.000	0.000	194	0.000
18	2032.000	0.000	0.000	0.000	447	0.000	0.000	197	0.000
18	2032.500	0.000	0.000	0.000	414	0.000	0.000	180	0.000
18	2033.000	0.000	0.000	0.000	423	0.000	0.000	187	0.000
18	2033.500	0.000	0.000	0.000	430	0.000	0.000	191	0.000
18	2034.000	0.000	0.000	0.000	435	0.000	0.000	192	0.000
18	2034.500	0.000	0.000	0.000	439	0.000	0.000	195	0.000
18	2035.000	0.000	0.000	0.000	451	0.000	0.000	197	0.000
18	2035.500	0.000	0.000	0.000	408	0.000	0.000	177	0.000
18	2036.000	0.000	0.000	0.000	414	0.000	0.000	178	0.000
18	2036.500	0.000	0.000	0.000	425	0.000	0.000	179	0.000
18	2037.000	0.000	0.000	0.000	429	0.000	0.000	182	0.000
18	2037.500	0.000	0.000	0.000	438	0.000	0.000	187	0.000
18	2038.000	0.000	0.000	0.000	442	0.000	0.000	198	0.000
18	2038.500	0.000	0.000	0.000	400	0.000	0.000	180	0.000
18	2039.000	0.000	0.000	0.000	402	0.000	0.000	182	0.000
18	2039.500	0.000	0.000	0.000	407	0.000	0.000	182	0.000
18	2040.000	0.000	0.000	0.000	415	0.000	0.000	185	0.000
18	2040.500	0.000	0.000	0.000	422	0.000	0.000	192	0.000
19	2000.500	0.456	0.538	0.564	406	9.382	17.034	189	7.265
19	2001.000	0.379	0.448	0.553	412	4.010	7.920	188	2.444
19	2001.500	0.429	0.511	0.542	415	5.960	11.492	186	4.465
19	2002.000	0.298	0.355	0.536	416	2.673	4.939	189	1.404
19	2002.500	0.398	0.477	0.529	420	3.805	6.957	187	2.645
19	2003.000	0.290	0.340	0.524	424	1.564	2.981	188	0.973
19	2003.500	0.365	0.429	0.511	425	2.655	4.951	194	2.029
19	2004.000	0.253	0.302	0.502	430	1.551	2.842	196	0.806
19	2004.500	0.322	0.389	0.497	435	2.068	3.781	199	1.400
19	2005.000	0.215	0.259	0.481	437	1.380	2.583	200	0.719
19	2005.500	0.249	0.303	0.461	445	1.685	3.137	201	1.053
19	2006.000	0.160	0.195	0.451	455	1.011	1.745	208	0.497
19	2006.500	0.224	0.269	0.434	424	1.258	2.223	191	0.746
19	2007.000	0.137	0.167	0.425	431	0.754	1.267	193	0.372
19	2007.500	0.186	0.226	0.408	436	0.908	1.590	195	0.589
19	2008.000	0.101	0.123	0.378	436	0.458	0.974	196	0.270
19	2008.500	0.144	0.175	0.369	436	0.677	1.374	199	0.409
19	2009.000	0.077	0.093	0.334	440	0.476	1.015	201	0.241
19	2009.500	0.106	0.127	0.299	442	0.560	1.163	205	0.291
19	2010.000	0.061	0.072	0.289	446	0.266	0.524	210	0.129
19	2010.500	0.066	0.078	0.277	394	0.266	0.470	182	0.129
19	2011.000	0.033	0.039	0.256	395	0.185	0.351	185	0.091
19	2011.500	0.047	0.056	0.235	405	0.226	0.409	187	0.115
19	2012.000	0.022	0.027	0.213	408	0.134	0.225	187	0.058
19	2012.500	0.031	0.038	0.191	414	0.135	0.215	191	0.073
19	2013.000	0.019	0.023	0.175	422	0.079	0.138	192	0.035
19	2013.500	0.019	0.023	0.165	423	0.095	0.148	196	0.049
19	2014.000	0.019	0.023	0.151	424	0.071	0.087	206	0.029
19	2014.500	0.019	0.023	0.135	431	0.055	0.063	208	0.029
19	2015.000	0.012	0.014	0.118	433	0.020	0.029	209	0.015
19	2015.500	0.014	0.017	0.107	438	0.022	0.045	210	0.023
19	2016.000	0.005	0.006	0.103	439	0.009	0.019	212	0.010
19	2016.500	0.005	0.005	0.084	441	0.010	0.021	212	0.014
19	2017.000	0.004	0.005	0.074	448	0.001	0.002	212	0.002
19	2017.500	0.005	0.006	0.074	408	0.004	0.008	194	0.006
19	2018.000	0.000	0.000	0.064	419	0.001	0.003	199	0.002
19	2018.500	0.000	0.000	0.057	419	0.000	0.000	197	0.000
19	2019.000	0.000	0.000	0.051	428	0.000	0.000	198	0.000
19	2019.500	0.000	0.000	0.049	430	0.000	0.000	199	0.000
19	2020.000	0.000	0.000	0.044	435	0.000	0.000	206	0.000
19	2020.500	0.000	0.000	0.032	441	0.000	0.000	208	0.000
19	2021.000	0.000	0.000	0.029	449	0.000	0.000	213	0.000
19	2021.500	0.000	0.000	0.025	407	0.000	0.000	196	0.000
19	2022.000	0.000	0.000	0.022	409	0.000	0.000	196	0.000
19	2022.500	0.000	0.000	0.022	415	0.000	0.000	200	0.000
19	2023.000	0.000	0.000	0.014	418	0.000	0.000	201	0.000
19	2023.500	0.000	0.000	0.010	417	0.000	0.000	200	0.000
19	2024.000	0.000	0.000	0.010	421	0.000	0.000	203	0.000
19	2024.500	0.000	0.000	0.007	426	0.000	0.000	206	0.000
19	2025.000	0.000	0.000	0.007	427	0.000	0.000	206	0.000
19	2025.500	0.000	0.000	0.007	433	0.000	0.000	208	0.000
19	2026.000	0.000	0.000	0.007	451	0.000	0.000	213	0.000
19	2026.500	0.000	0.000	0.002	413	0.000	0.000	191	0.000
19	2027.000	0.000	0.000	0.000	423	0.000	0.000	193	0.000
19	2027.500	0.000	0.000	0.000	434	0.000	0.000	199	0.000
19	2028.000	0.000	0.000	0.000	440	0.000	0.000	206	0.000
19	2028.500	0.000	0.000	0.000	397	0.000	0.000	187	0.000
19	2029.000	0.000	0.000	0.000	405	0.000	0.000	189	0.000
19	2029.500	0.000	0.000	0.000	418	0.000	0.000	192	0.000
19	2030.000	0.000	0.000	0.000	427	0.000	0.000	193	0.000
19	2030.500	0.000	0.000	0.000	430	0.000	0.000	197	0.000
19	2031.000	0.000	0.000	0.000	439	0.000	0.000	199	0.000
19	2031.500	0.000	0.000	0.000	443	0.000	0.000	201	0.000
19	2032.000	0.000	0.000	0.000	449	0.000	0.000	206	0.000
19	2032.500	0.000	0.000	0.000	411	0.000	0.000	188	0.000
19	2033.000	0.000	0.000	0.000	418	0.000	0.000	194	0.000
19	2033.500	0.000	0.000	0.000	420	0.000	0.000	194	0.000
19	2034.000	0.000	0.000	0.000	424	0.000	0.000	195	0.000
19	2034.500	0.000	0.000	0.000	436	0.000	0.000	195	0.000
19	2035.000	0.000	0.000	0.000	439	0.000	0.000	199	0.000
19	2035.500	0.000	0.000	0.000	440	0.000	0.000	200	0.000
19	2036.000	0.000	0.000	0.000	451	0.000	0.000	198	0.000
19	2036.500	0.000	0.000	0.000	425	0.000	0.000	187	0.000
19	2037.000	0.000	0.000	0.000	426	0.000	0.000	188	0.000
19	2037.500	0.000	0.000	0.000	426	0.000	0.000	186	0.000
19	2038.000	0.000	0.000	0.000	425	0.000	0.000	190	0.000
19	2038.500	0.000	0.000	0.000	434	0.000	0.000	191	0.000
19	2039.000	0.000	0.000	0.000	439	0.000	0.000	197	0.000
19	2039.500	0.000	0.000	0.000	446	0.000	0.000	199	0.000
19	2040.000	0.000	0.000	0.000	455	0.000	0.000	201	0.000
19	2040.500	0.000	0.000	0.000	418	0.000	0.000	183	0.000
