# Supplementary material for: Required duration of mass ivermectin treatment for onchocerciasis elimination in Africa: a comparative modelling analysis
Source: Parasit Vectors. 2015 Oct 22;8:552. doi: 10.1186/s13071-015-1159-9 (PMC4618738; doi:10.1186/s13071-015-1159-9)
Supplement: Additional file 2: — A zip-file, which includes the computer simulation program itself (with the JAVA program code embedded in it), batch files used to run the model, PDF documentation of the XML input, and example input and output files. Instructions on how to run the model are provided in Additional file 1 (ONCHOSIM simulation program.zip). (DOCX 15 kb) [file 13071_2015_1159_MOESM2_ESM.zip › example_oncho.txt]

year	N	N20	mf+	mf+20	mfPr	aNmf	aNmf20	gNmf	CMFL	bl	bl20	blPr	w+	w+20	aNw	aNw20	mbr	mtp	L1	L3	foi
2000.50	425	195	50.8	82.8	62.1	12.0	21.6	3.2	10.7	0.2	0.5	0.3	60.7	89.1	2.0	3.4	556.0	26.3	418.0	47.2	0.62
2001.00	430	198	41.2	68.8	50.3	4.1	7.5	1.1	2.5	0.2	0.5	0.3	61.3	89.5	2.0	3.4	885.0	17.4	174.1	19.7	0.41
2001.50	423	194	48.3	79.3	59.0	7.1	13.0	2.0	5.7	0.2	0.4	0.2	60.9	89.6	2.0	3.4	556.0	18.2	290.1	32.8	0.43
2002.00	429	196	36.4	61.6	44.5	3.1	5.8	0.8	1.9	0.2	0.4	0.2	59.7	88.4	1.9	3.3	885.0	14.1	141.4	16.0	0.33
2002.50	423	193	44.8	75.1	54.7	5.1	9.3	1.5	3.9	0.2	0.4	0.2	58.8	88.1	1.8	3.2	556.0	14.4	228.6	25.8	0.34
2003.00	427	196	32.4	55.9	39.4	2.2	4.1	0.6	1.3	0.2	0.4	0.2	57.6	87.2	1.7	3.0	885.0	10.5	105.3	11.9	0.25
2003.50	419	192	40.8	70.0	49.8	3.5	6.5	1.1	2.7	0.2	0.4	0.2	56.4	86.4	1.6	2.9	556.0	10.9	173.6	19.6	0.26
2004.00	424	194	28.0	49.5	34.0	1.6	3.1	0.5	1.0	0.2	0.3	0.2	55.3	85.6	1.6	2.7	885.0	8.3	82.9	9.4	0.20
2004.50	422	194	36.8	64.9	44.9	2.5	4.7	0.8	1.9	0.2	0.3	0.2	54.2	84.5	1.5	2.6	556.0	8.5	134.6	15.2	0.20
2005.00	427	196	23.4	42.3	28.6	1.3	2.5	0.4	0.8	0.1	0.3	0.2	52.6	83.2	1.4	2.5	885.0	6.8	67.7	7.7	0.16
2005.50	426	196	31.8	57.5	38.7	1.8	3.5	0.6	1.4	0.1	0.3	0.2	50.9	81.2	1.3	2.3	556.0	6.6	105.2	11.9	0.16
2006.00	430	198	19.3	35.9	23.5	1.0	1.8	0.3	0.6	0.1	0.3	0.2	49.4	79.9	1.2	2.2	885.0	5.1	51.4	5.8	0.12
2006.50	427	196	26.7	49.0	32.5	1.3	2.6	0.4	1.0	0.1	0.2	0.1	47.6	77.9	1.1	2.0	556.0	4.9	78.6	8.9	0.12
2007.00	432	199	15.8	29.9	19.1	0.7	1.4	0.2	0.4	0.1	0.2	0.1	45.9	75.8	1.0	1.9	885.0	4.1	40.9	4.6	0.10
2007.50	424	196	22.4	42.2	27.0	1.0	2.0	0.3	0.7	0.1	0.2	0.1	44.2	73.8	1.0	1.7	556.0	3.8	60.6	6.8	0.09
2008.00	429	199	12.6	23.8	15.2	0.6	1.1	0.2	0.3	0.1	0.2	0.1	42.1	70.9	0.9	1.6	885.0	3.3	32.6	3.7	0.08
2008.50	424	196	17.5	33.3	21.1	0.7	1.4	0.2	0.5	0.1	0.2	0.1	40.1	67.9	0.8	1.4	556.0	2.9	45.8	5.2	0.07
2009.00	429	199	10.0	19.3	12.0	0.4	0.8	0.1	0.3	0.1	0.2	0.1	38.2	65.3	0.7	1.3	885.0	2.6	25.5	2.9	0.06
2009.50	421	195	13.9	26.4	16.7	0.6	1.1	0.2	0.4	0.1	0.1	0.1	35.9	61.9	0.6	1.2	556.0	2.2	35.8	4.0	0.05
2010.00	426	197	7.5	14.6	9.0	0.3	0.6	0.1	0.2	0.1	0.1	0.1	33.6	58.2	0.6	1.0	885.0	1.8	18.1	2.0	0.04
2010.50	422	195	10.5	20.2	12.6	0.4	0.7	0.1	0.3	0.1	0.1	0.1	31.3	54.5	0.5	0.9	556.0	1.6	25.2	2.8	0.04
2011.00	428	197	5.4	10.4	6.5	0.2	0.4	0.1	0.1	0.0	0.1	0.1	28.8	50.4	0.4	0.8	885.0	1.2	12.2	1.4	0.03
2011.50	423	195	6.8	13.2	8.2	0.2	0.5	0.1	0.2	0.0	0.1	0.0	26.4	46.7	0.4	0.7	556.0	1.1	17.1	1.9	0.03
2012.00	428	197	3.8	7.3	4.6	0.1	0.3	0.0	0.1	0.0	0.1	0.0	24.1	43.0	0.3	0.6	885.0	0.9	9.1	1.0	0.02
2012.50	420	193	5.0	9.8	6.1	0.2	0.3	0.1	0.1	0.0	0.1	0.0	21.8	39.1	0.3	0.6	556.0	0.7	11.5	1.3	0.02
2013.00	426	195	2.4	4.7	2.9	0.1	0.2	0.0	0.1	0.0	0.1	0.0	20.0	36.1	0.3	0.5	885.0	0.6	5.7	0.6	0.01
2013.50	427	196	3.6	6.9	4.3	0.1	0.2	0.0	0.1	0.0	0.1	0.0	18.1	33.0	0.2	0.4	556.0	0.5	7.4	0.8	0.01
2014.00	434	199	1.7	3.3	2.1	0.0	0.1	0.0	0.0	0.0	0.1	0.0	16.5	30.0	0.2	0.4	885.0	0.3	3.4	0.4	0.01
2014.50	423	194	2.2	4.3	2.7	0.1	0.1	0.0	0.0	0.0	0.1	0.0	14.6	26.9	0.2	0.3	556.0	0.3	4.6	0.5	0.01
2015.00	429	196	1.0	2.0	1.3	0.0	0.0	0.0	0.0	0.0	0.1	0.0	12.8	23.5	0.2	0.3	885.0	0.2	1.8	0.2	0.00
2015.50	427	195	1.4	2.8	1.7	0.0	0.1	0.0	0.0	0.0	0.1	0.0	11.6	21.4	0.1	0.2	556.0	0.2	2.5	0.3	0.00
2016.00	431	197	0.6	1.1	0.7	0.0	0.0	0.0	0.0	0.0	0.1	0.0	10.2	19.0	0.1	0.2	885.0	0.1	0.9	0.1	0.00
2016.50	421	192	0.9	1.8	1.1	0.0	0.0	0.0	0.0	0.0	0.1	0.0	8.8	16.3	0.1	0.2	556.0	0.1	1.3	0.1	0.00
2017.00	426	194	0.3	0.6	0.4	0.0	0.0	0.0	0.0	0.0	0.1	0.0	7.7	14.5	0.1	0.2	885.0	0.1	0.6	0.1	0.00
2017.50	417	190	0.4	0.8	0.5	0.0	0.0	0.0	0.0	0.0	0.1	0.0	6.9	13.1	0.1	0.1	556.0	0.0	0.8	0.1	0.00
2018.00	422	193	0.1	0.3	0.2	0.0	0.0	0.0	0.0	0.0	0.0	0.0	6.1	11.5	0.1	0.1	885.0	0.0	0.3	0.0	0.00
2018.50	425	195	0.2	0.5	0.3	0.0	0.0	0.0	0.0	0.0	0.0	0.0	5.3	10.1	0.1	0.1	556.0	0.0	0.4	0.0	0.00
2019.00	430	197	0.1	0.2	0.1	0.0	0.0	0.0	0.0	0.0	0.0	0.0	4.6	8.8	0.0	0.1	885.0	0.0	0.2	0.0	0.00
2019.50	423	195	0.1	0.2	0.1	0.0	0.0	0.0	0.0	0.0	0.0	0.0	3.8	7.3	0.0	0.1	556.0	0.0	0.2	0.0	0.00
2020.00	428	197	0.0	0.0	0.0	0.0	0.0	0.0	0.0	0.0	0.0	0.0	3.3	6.3	0.0	0.1	885.0	0.0	0.2	0.0	0.00
2020.50	422	194	0.0	0.1	0.1	0.0	0.0	0.0	0.0	0.0	0.0	0.0	2.6	5.1	0.0	0.1	556.0	0.0	0.1	0.0	0.00
2021.00	429	196	0.0	0.0	0.0	0.0	0.0	0.0	0.0	0.0	0.0	0.0	2.1	4.1	0.0	0.0	885.0	0.0	0.0	0.0	0.00
2021.50	424	194	0.0	0.0	0.0	0.0	0.0	0.0	0.0	0.0	0.0	0.0	1.8	3.6	0.0	0.0	556.0	0.0	0.0	0.0	0.00
2022.00	429	196	0.0	0.0	0.0	0.0	0.0	0.0	0.0	0.0	0.0	0.0	1.5	3.1	0.0	0.0	885.0	0.0	0.0	0.0	0.00
2022.50	422	193	0.0	0.0	0.0	0.0	0.0	0.0	0.0	0.0	0.0	0.0	1.3	2.7	0.0	0.0	556.0	0.0	0.0	0.0	0.00
2023.00	426	195	0.0	0.0	0.0	0.0	0.0	0.0	0.0	0.0	0.0	0.0	1.0	2.2	0.0	0.0	885.0	0.0	0.0	0.0	0.00
2023.50	424	194	0.0	0.0	0.0	0.0	0.0	0.0	0.0	0.0	0.0	0.0	0.9	1.9	0.0	0.0	556.0	0.0	0.0	0.0	0.00
2024.00	430	196	0.0	0.0	0.0	0.0	0.0	0.0	0.0	0.0	0.0	0.0	0.7	1.5	0.0	0.0	885.0	0.0	0.0	0.0	0.00
2024.50	422	192	0.0	0.0	0.0	0.0	0.0	0.0	0.0	0.0	0.0	0.0	0.5	1.1	0.0	0.0	556.0	0.0	0.0	0.0	0.00
2025.00	427	195	0.0	0.0	0.0	0.0	0.0	0.0	0.0	0.0	0.0	0.0	0.4	0.9	0.0	0.0	885.0	0.0	0.0	0.0	0.00
2025.50	425	193	0.0	0.0	0.0	0.0	0.0	0.0	0.0	0.0	0.0	0.0	0.4	0.8	0.0	0.0	556.0	0.0	0.0	0.0	0.00
2026.00	430	195	0.0	0.0	0.0	0.0	0.0	0.0	0.0	0.0	0.0	0.0	0.3	0.6	0.0	0.0	885.0	0.0	0.0	0.0	0.00
2026.50	426	194	0.0	0.0	0.0	0.0	0.0	0.0	0.0	0.0	0.0	0.0	0.2	0.4	0.0	0.0	556.0	0.0	0.0	0.0	0.00
2027.00	432	195	0.0	0.0	0.0	0.0	0.0	0.0	0.0	0.0	0.0	0.0	0.1	0.3	0.0	0.0	885.0	0.0	0.0	0.0	0.00
2027.50	420	190	0.0	0.0	0.0	0.0	0.0	0.0	0.0	0.0	0.0	0.0	0.1	0.2	0.0	0.0	556.0	0.0	0.0	0.0	0.00
2028.00	423	192	0.0	0.0	0.0	0.0	0.0	0.0	0.0	0.0	0.0	0.0	0.1	0.2	0.0	0.0	885.0	0.0	0.0	0.0	0.00
2028.50	421	192	0.0	0.0	0.0	0.0	0.0	0.0	0.0	0.0	0.0	0.0	0.1	0.1	0.0	0.0	556.0	0.0	0.0	0.0	0.00
2029.00	426	194	0.0	0.0	0.0	0.0	0.0	0.0	0.0	0.0	0.0	0.0	0.0	0.1	0.0	0.0	885.0	0.0	0.0	0.0	0.00
2029.50	419	191	0.0	0.0	0.0	0.0	0.0	0.0	0.0	0.0	0.0	0.0	0.0	0.1	0.0	0.0	556.0	0.0	0.0	0.0	0.00
2030.00	424	192	0.0	0.0	0.0	0.0	0.0	0.0	0.0	0.0	0.0	0.0	0.0	0.1	0.0	0.0	885.0	0.0	0.0	0.0	0.00
2030.50	420	191	0.0	0.0	0.0	0.0	0.0	0.0	0.0	0.0	0.0	0.0	0.0	0.1	0.0	0.0	556.0	0.0	0.0	0.0	0.00
2031.00	424	194	0.0	0.0	0.0	0.0	0.0	0.0	0.0	0.0	0.0	0.0	0.0	0.0	0.0	0.0	885.0	0.0	0.0	0.0	0.00
2031.50	421	192	0.0	0.0	0.0	0.0	0.0	0.0	0.0	0.0	0.0	0.0	0.0	0.0	0.0	0.0	556.0	0.0	0.0	0.0	0.00
2032.00	426	195	0.0	0.0	0.0	0.0	0.0	0.0	0.0	0.0	0.0	0.0	0.0	0.0	0.0	0.0	885.0	0.0	0.0	0.0	0.00
2032.50	418	192	0.0	0.0	0.0	0.0	0.0	0.0	0.0	0.0	0.0	0.0	0.0	0.0	0.0	0.0	556.0	0.0	0.0	0.0	0.00
2033.00	424	196	0.0	0.0	0.0	0.0	0.0	0.0	0.0	0.0	0.0	0.0	0.0	0.0	0.0	0.0	885.0	0.0	0.0	0.0	0.00
2033.50	424	194	0.0	0.0	0.0	0.0	0.0	0.0	0.0	0.0	0.0	0.0	0.0	0.0	0.0	0.0	556.0	0.0	0.0	0.0	0.00
2034.00	429	197	0.0	0.0	0.0	0.0	0.0	0.0	0.0	0.0	0.0	0.0	0.0	0.0	0.0	0.0	885.0	0.0	0.0	0.0	0.00
2034.50	423	195	0.0	0.0	0.0	0.0	0.0	0.0	0.0	0.0	0.0	0.0	0.0	0.0	0.0	0.0	556.0	0.0	0.0	0.0	0.00
2035.00	430	198	0.0	0.0	0.0	0.0	0.0	0.0	0.0	0.0	0.0	0.0	0.0	0.0	0.0	0.0	885.0	0.0	0.0	0.0	0.00
2035.50	426	195	0.0	0.0	0.0	0.0	0.0	0.0	0.0	0.0	0.0	0.0	0.0	0.0	0.0	0.0	556.0	0.0	0.0	0.0	0.00
2036.00	432	197	0.0	0.0	0.0	0.0	0.0	0.0	0.0	0.0	0.0	0.0	0.0	0.0	0.0	0.0	885.0	0.0	0.0	0.0	0.00
2036.50	423	194	0.0	0.0	0.0	0.0	0.0	0.0	0.0	0.0	0.0	0.0	0.0	0.0	0.0	0.0	556.0	0.0	0.0	0.0	0.00
2037.00	427	197	0.0	0.0	0.0	0.0	0.0	0.0	0.0	0.0	0.0	0.0	0.0	0.0	0.0	0.0	885.0	0.0	0.0	0.0	0.00
2037.50	423	195	0.0	0.0	0.0	0.0	0.0	0.0	0.0	0.0	0.0	0.0	0.0	0.0	0.0	0.0	556.0	0.0	0.0	0.0	0.00
2038.00	428	197	0.0	0.0	0.0	0.0	0.0	0.0	0.0	0.0	0.0	0.0	0.0	0.0	0.0	0.0	885.0	0.0	0.0	0.0	0.00
2038.50	422	195	0.0	0.0	0.0	0.0	0.0	0.0	0.0	0.0	0.0	0.0	0.0	0.0	0.0	0.0	556.0	0.0	0.0	0.0	0.00
2039.00	426	196	0.0	0.0	0.0	0.0	0.0	0.0	0.0	0.0	0.0	0.0	0.0	0.0	0.0	0.0	885.0	0.0	0.0	0.0	0.00
2039.50	419	193	0.0	0.0	0.0	0.0	0.0	0.0	0.0	0.0	0.0	0.0	0.0	0.0	0.0	0.0	556.0	0.0	0.0	0.0	0.00
2040.00	424	195	0.0	0.0	0.0	0.0	0.0	0.0	0.0	0.0	0.0	0.0	0.0	0.0	0.0	0.0	885.0	0.0	0.0	0.0	0.00
2040.50	427	197	0.0	0.0	0.0	0.0	0.0	0.0	0.0	0.0	0.0	0.0	0.0	0.0	0.0	0.0	556.0	0.0	0.0	0.0	0.00
