# Supplementary material for: Required duration of mass ivermectin treatment for onchocerciasis elimination in Africa: a comparative modelling analysis
Source: Parasit Vectors. 2015 Oct 22;8:552. doi: 10.1186/s13071-015-1159-9 (PMC4618738; doi:10.1186/s13071-015-1159-9)
Supplement: Additional file 2: — A zip-file, which includes the computer simulation program itself (with the JAVA program code embedded in it), batch files used to run the model, PDF documentation of the XML input, and example input and output files. Instructions on how to run the model are provided in Additional file 1 (ONCHOSIM simulation program.zip). (DOCX 15 kb) [file 13071_2015_1159_MOESM2_ESM.zip › wormsim2.log]

Aug 30, 2015 4:48:16 PM Onchosim2.Wormsim showMessage
INFO: WORMSIM-2 version 2.58Ap9
Aug 30, 2015 4:48:16 PM Onchosim2.Wormsim showMessage
INFO: Sun Aug 30 16:48:16 CEST 2015
Aug 30, 2015 4:48:17 PM Onchosim2.Wormsim showMessage
INFO: WORMSIM-2 version 2.58Ap9
Aug 30, 2015 4:48:18 PM Onchosim2.Wormsim showMessage
INFO: Sun Aug 30 16:48:18 CEST 2015
Aug 30, 2015 4:48:18 PM Onchosim2.Wormsim avg
INFO: standard output: calculating average and sd of example_STH.0 thru example_STH.49
Aug 30, 2015 4:48:47 PM Onchosim2.Wormsim showMessage
INFO: WORMSIM-2 version 2.58Ap9
Aug 30, 2015 4:48:47 PM Onchosim2.Wormsim showMessage
INFO: Sun Aug 30 16:48:47 CEST 2015
Aug 30, 2015 4:48:48 PM Onchosim2.Wormsim doOneRun
INFO: running	example_oncho.xml	seed= 0
Aug 30, 2015 4:48:50 PM Onchosim2.Wormsim doOneRun
INFO: running	example_oncho.xml	seed= 1
Aug 30, 2015 4:48:51 PM Onchosim2.Wormsim doOneRun
INFO: running	example_oncho.xml	seed= 2
Aug 30, 2015 4:48:52 PM Onchosim2.Wormsim doOneRun
INFO: running	example_oncho.xml	seed= 3
Aug 30, 2015 4:48:52 PM Onchosim2.Wormsim doOneRun
INFO: running	example_oncho.xml	seed= 4
Aug 30, 2015 4:48:53 PM Onchosim2.Wormsim doOneRun
INFO: running	example_oncho.xml	seed= 5
Aug 30, 2015 4:48:54 PM Onchosim2.Wormsim doOneRun
INFO: running	example_oncho.xml	seed= 6
Aug 30, 2015 4:48:55 PM Onchosim2.Wormsim doOneRun
INFO: running	example_oncho.xml	seed= 7
Aug 30, 2015 4:48:56 PM Onchosim2.Wormsim doOneRun
INFO: running	example_oncho.xml	seed= 8
Aug 30, 2015 4:48:57 PM Onchosim2.Wormsim doOneRun
INFO: running	example_oncho.xml	seed= 9
Aug 30, 2015 4:48:58 PM Onchosim2.Wormsim doOneRun
INFO: running	example_oncho.xml	seed= 10
Aug 30, 2015 4:48:59 PM Onchosim2.Wormsim doOneRun
INFO: running	example_oncho.xml	seed= 11
Aug 30, 2015 4:49:00 PM Onchosim2.Wormsim doOneRun
INFO: running	example_oncho.xml	seed= 12
Aug 30, 2015 4:49:01 PM Onchosim2.Wormsim doOneRun
INFO: running	example_oncho.xml	seed= 13
Aug 30, 2015 4:49:01 PM events.Event schedule_dt
WARNING: increased dt to MINTIMESTEP
Aug 30, 2015 4:49:02 PM Onchosim2.Wormsim doOneRun
INFO: running	example_oncho.xml	seed= 14
Aug 30, 2015 4:49:02 PM events.Event schedule_dt
WARNING: increased dt to MINTIMESTEP
Aug 30, 2015 4:49:02 PM Onchosim2.Wormsim doOneRun
INFO: running	example_oncho.xml	seed= 15
Aug 30, 2015 4:49:03 PM Onchosim2.Wormsim doOneRun
INFO: running	example_oncho.xml	seed= 16
Aug 30, 2015 4:49:04 PM Onchosim2.Wormsim doOneRun
INFO: running	example_oncho.xml	seed= 17
Aug 30, 2015 4:49:05 PM Onchosim2.Wormsim doOneRun
INFO: running	example_oncho.xml	seed= 18
Aug 30, 2015 4:49:06 PM Onchosim2.Wormsim doOneRun
INFO: running	example_oncho.xml	seed= 19
Aug 30, 2015 4:49:07 PM Onchosim2.Wormsim showMessage
INFO: WORMSIM-2 version 2.58Ap9
Aug 30, 2015 4:49:08 PM Onchosim2.Wormsim showMessage
INFO: Sun Aug 30 16:49:08 CEST 2015
Aug 30, 2015 4:49:08 PM Onchosim2.Wormsim avg
INFO: standard output: calculating average and sd of example_oncho.0 thru example_oncho.19
Aug 30, 2015 4:49:08 PM Onchosim2.Wormsim writeoutputfilestozip
INFO: Writing example_oncho0-19.zip
