# Supplementary material for: Required duration of mass ivermectin treatment for onchocerciasis elimination in Africa: a comparative modelling analysis
Source: Parasit Vectors. 2015 Oct 22;8:552. doi: 10.1186/s13071-015-1159-9 (PMC4618738; doi:10.1186/s13071-015-1159-9)
Supplement: Additional file 2: — A zip-file, which includes the computer simulation program itself (with the JAVA program code embedded in it), batch files used to run the model, PDF documentation of the XML input, and example input and output files. Instructions on how to run the model are provided in Additional file 1 (ONCHOSIM simulation program.zip). (DOCX 15 kb) [file 13071_2015_1159_MOESM2_ESM.zip › license.txt]

/*

 *  The files contained within this zip archive are part of WORMSIM, a simulation model developed by the Department of Public Health, 

 *  Erasmus MC, University Medical Center Rotterdam, Rotterdam, The Netherlands.

 *

 *  This work is licensed under the Creative Commons Attribution-NonCommercial-NoDerivatives 4.0 International License.

 *  To view a copy of this license, visit http://creativecommons.org/licenses/by-nc-nd/4.0/ 

 *  or send a letter to Creative Commons, PO Box 1866, Mountain View, CA 94042, USA

 *

 * You are free to:

 *  Share — copy and redistribute the material in any medium or format

 * Under the following terms:

 *  Attribution — You must give appropriate credit, provide a link to the license, and indicate if changes were 

 *   made. You may do so in any reasonable manner, but not in any way that suggests the licensor endorses

 *   you or your use.

 *  NonCommercial — You may not use the material for commercial purposes.

 *  NoDerivatives — If you remix, transform, or build upon the material, you may not distribute the modified material.

 */

 
