# Supplementary material for: Required duration of mass ivermectin treatment for onchocerciasis elimination in Africa: a comparative modelling analysis
Source: Parasit Vectors. 2015 Oct 22;8:552. doi: 10.1186/s13071-015-1159-9 (PMC4618738; doi:10.1186/s13071-015-1159-9)
Supplement: Additional file 4: — Source EPIONCHO code, written in programming language C (EPIONCHO.c). (C 30 kb) [file 13071_2015_1159_MOESM4_ESM.c]

//
//  EPIONCHO.c
//  
//
//  Created by Martin Walker
//
//

#include <stdio.h>
#include <stdio.h>
#include <math.h>
#include <stdlib.h>
#include <R.h>
#include <Rmath.h>

static double theta[39];

/* within host worm population parameters */
#define deltaH0 theta[0]
#define deltaHinfty theta[1]
#define cH theta[2]
#define mu0 theta[3]
#define muM0 theta[4]
#define alpha0 theta[5]
#define beta0 theta[6]
#define lambda0 theta[7]

/* host population parameters */
#define muH theta[8]
#define amax theta[9]
#define da theta[10]
#define rhoF theta[11]

/* within vector worm population paarameters */
#define deltaV0 theta[12]
#define cV theta[13]
#define aH theta[14]
#define muL0 theta[15]

/* blacfly population parameters */
#define h theta[16]               
#define g theta[17]
#define muV theta[18]
#define alphaV theta[19]

/* exposure function parameters */
#define Q theta[20]
#define E0 theta[21]
#define q theta[22]
#define alphaF theta[23]
#define alphaM theta[24]

/* ivermectin-dependent rate parameters */
#define beta1Max theta[25]
#define gammabeta theta[26]
#define nu theta[27]
#define omega theta[28]

#define zeta theta[29]

/* overdispersion parameters */
#define kW theta[30]
#define kM0 theta[31]
#define kM1 theta[32]

/* treatment start time  */
#define startTreat theta[33]

/* seasonality parameters */
#define ABR  theta[34]

/* number & frequency of treatments */
/* #define ntreat theta[42] */
#define ntreat theta[35]
#define ftreat theta[36]

#define cov theta[37]
#define noncmp theta[38]

/* quantities of interest
 * population average*/
#define Nm out[0]
#define Fm out[1]
#define Wm out[2]
#define Mm out[3]
#define Mm5 out[4]
#define Mm20 out[5]
#define Mpr out[6]
#define Mpr5 out[7]
#define Mpr20 out[8]
#define Lm out[9]
#define R0 out[10]
#define actcov out[11]
#define pcmp out[12]
#define psemicmp out[13]

/* constants */
/* number of sexes */
#define ns 2
#define cnst 100

/* number of modelled states */
#define nst 3

/* indicator for order of human parasite states */
#define Nid 0
#define Fid 1
#define Mid 2

/* derived constants */
int ncp, na, dda;

/* set up indicator variables & pointers
 * for efficient loops (i think!) */
int jumptoL, jumpl, jumpk, jumpj, jump, jumpi1, jumpi2, l, pastl, jpast, k, j, i, ii;

/* doubles for population average */
double N, F, W, M, M5, M20, Mp, Mp5, Mp20, L, R0HtoV, R0VtoH;

/* biting rate */
double BR;

/* vector-host ratio */
double m;

/* relative exposure of men and women
 * and normalization factors*/
double EM, EF, gammaM, gammaF;

double contra = 5;
double prepat = 2;

/* age distribution */


/* initializer: passes parameters to solver */
void initmod (void (* odetheta)(int *, double *))
{
    void derived();
    int Npar = 39;
    odetheta(&Npar, theta);
    derived();
}


/* derived constants if required */
void derived ()
{
    /* number of compliance groups (inc.
     * those hit every round ) whihc is
     * defined by how frequently you hit
     * non compliers */
    ncp = 2+2;
    /* number of age groups */
    na = amax*pow(da, -1);
    /* rate of transission between age groups */
    dda = pow(da, -1);
    /* relative exposure of men and women */
    /* checked and correct on 12/08/2015 */
    EM = pow(rhoF*pow(Q, -1) + 1 - rhoF, -1);
    EF = EM*pow(Q, -1);
}

/* derivatives and output variables */
void derivs (int *neq, double *t, double *y, double *ydot,
             double *out, int *ip)
{
    
    /* proportion of individuals within each age grp */
    double pa[na];
    double pau[na];
    double pa20[na];
    double age[na];
    double ucontracum[na+1];
    ucontracum[0] = 0;
    
    for (j = 0; j<na; j++)
    {
        age[j] = j*da+da*pow(2,-1);
        pa[j] = da*muH*exp(-muH*age[j])*pow(1-exp(-muH*amax), -1);
        if (age[j]<5 && age[j]<20)
        {
            pau[j] = 0;
            pa20[j] = 0;
        }
        else if (age[j]>=5 && age[j]<20)
        {
            pa20[j] = 0;
            pau[j] = da*muH*exp(-muH*age[j])*pow( (1-exp(-muH*amax)) - (1-exp(-muH*5)), -1);
        } else if (age[j]>=5 && age[j]>=20)
        {
            pau[j] = da*muH*exp(-muH*age[j])*pow( (1-exp(-muH*amax)) - (1-exp(-muH*5)), -1);
            pa20[j] = da*muH*exp(-muH*age[j])*pow( (1-exp(-muH*amax)) - (1-exp(-muH*20)), -1);
            
        }
        if (age[j]<contra)
        {
            ucontracum[j+1] = ucontracum[j]+pa[j];
        }
        else
        {
            ucontracum[j+1] = ucontracum[j];
        }
    }
    
    /* proportion under contra indicated age */
    double ucontra = ucontracum[na];
    
    /* proportion of people fully compliant */
    pcmp = cov-pow(1-2, -1)*(cov+noncmp-1);
    
    double psemi = pow(1-2, -1)*(cov+noncmp-1);
    
    psemicmp = psemi*2;
    
    /* proportion of population within each
     compliance group */
    double pcp[ncp];
    
    /* therapeutic coverage */
    double therpcp[ncp];
    
    
    for (l=0; l<ncp; l++)
    {
            if (l==0)
            {
                pcp[l] = pcmp;
                therpcp[l] = pcp[l]*(1-ucontra);
            }
            else if (l>0 && l<(ncp-1))
            {
                pcp[l] = psemi;
                therpcp[l] = pcp[l]*(1-ucontra);
            }
            else
            {
                pcp[l] = noncmp;
                therpcp[l] = 0;
            }
    }
    
    /* output achievied level of coverage */
    int sumto = 3;
    
    double therpcpcum[sumto];
    therpcpcum[0] = 0;
    
    
    for (l=0; l<(sumto-1); l++)
    {
        therpcpcum[l+1]=therpcpcum[l]+therpcp[l];
    }
    
    actcov = therpcpcum[sumto-1];
    
   
    /* define number of events, treatments
     * and frequency of treatments in each
     * compliance group */
    int nev[ncp];
    int ntr[ncp];
    
    /* cast ntreat into a integer */
    int ntrt = (int) ntreat;
    
    double ftr[ncp];
    
    for (int l = 0; l<ncp; l++)
    {
        /* set the number of treatments for the complicance group 1
         that is treated every round */
        if (l == 0)
        {
            ntr[l] =  ntrt;
            ftr[l] = ( ftreat );
        }
        /* set the number of treatments for the complicance group 2
         that is treated once every other round and begins treatment
         at the same time as the fully compliant group 1 */
        else if (l > 0 && l < (ncp-1) && (l % 2) > 0 )
        {
            ntr[l] = ceil( ntrt*pow(2, -1) );
            ftr[l] = ( 2*ftreat );
        }
        /* set the number of treatments for the other complicance group 3
         that is treated once every other round and begins treatment
         starting after the fully compliant group 2 */
        else if (l > 1 && l < (ncp-1) &&  (l % 2) == 0)
        {
            ntr[l] = floor( ntrt*pow(2, -1) );
            ftr[l] = ( 2*ftreat );
        }
        /* set the number and frequency of treatments for the non-compliant group 4 */
        else if (l == (ncp-1))
        {
            ntr[l] = 0;
            ftr[l] = 2*ftreat; /* arbitraty constants */
        }
        
    }
    
    /* turn the number of treatments into events with a dummy
     event at time 0 and at a time arbitraily far in the future */
    for (int l = 0; l<ncp; l++)
    {
        nev[l] = ntr[l] + 1;
    }
    
    /* total number of events */
    int nevcum[ncp+1];
    nevcum[0] = 0;
    
    for (l = 0; l<ncp; l++)
    {
        nevcum[l+1] = nevcum[l] + nev[l];
    }
    
    int tnev = nevcum[ncp];
    
    /* put time of events in an event vector
     * which requires an additional "end" constant
     * term for each compliance group */
    double event[tnev+ncp];
    
    for (int l = 0; l<ncp; l++)
    {
        int jumpi = nevcum[l]+l;
        /* set the time of events (treatments + dummy events)
         for the complicance group 0 that is treated every round */
        if (l==0)
        {
            
            for (int i = 0; i<(nev[l]+1); i++)
            {
                if (i==0) /* dummy event zero at time 0 */
                {
                    event[i+jumpi] = 0;
                    
                }
                else if (i==nev[l])
                {
                    event[i+jumpi] = startTreat + ntr[l]*ftr[l] + cnst;
                }
                else if (i < (ntr[l]+1))
                {
                    event[i + jumpi] = startTreat + (i-1)*ftr[l];
                }
          
            }
            
        }
        /* set the times of events (treatments + dummy events) for
         the complicance groups that are treated once every other round -
         this is done by picking appropriate elements from the fully
         compliant event vector */
        else if (l>0)
        {
            for (int i = 0; i<(nev[l]+1); i++)
            {
                if ( i == 0)
                {
                    event[i+jumpi] = 0;
                }
                else if (i > 0 & i < nev[l])
                {
                    event[i+jumpi] = event[i + (l-1) + (i-1)*(2-1)];
                }
                else if (i == nev[l])
                {
                    event[i+jumpi] = startTreat + ntr[l]*ftr[l] + cnst;
                }
                
            }
        }
    }
    
    double expo[tnev];
    
    for (l = 0; l < ncp; l++)
    {
        jumpi1 = nevcum[l]+l;
        jumpi2 = nevcum[l];
        for (i = 0; i < nev[l]; i++)
        {
            if (*t > event[i+jumpi1] && *t < event[i+1+jumpi1])
            {
                expo[i+jumpi2] = 1;
            }
            else
            {
                expo[i+jumpi2] = 0;
            }
        }
    }
    
    double  step[tnev+ncp];
    
    for (l = 0; l < ncp; l++)
    {
        int jumpi = nevcum[l]+l;
        for (i = 0; i < (nev[l]+1); i++)
        {
            if (i==0)
            {
                step[i+jumpi] = 0;
            }
            else if (i==nev[l])
            {
                step[i+jumpi] = 0;
            }
            else if (*t > event[i+jumpi])
            {
                step[i+jumpi] = 1;
            }
            else
            {
                step[i+jumpi] = 0;
            }
        }
    }
    
    /* temporally dependent effects of ivermectin
     * (cumulative in the sense that effects are additive if
     * adminsiterted frequently but no long-term potentiation
     * or irreversiblility  */
    double beta1[tnev];
    double muM1[tnev];
    
    /* cumulative and irreversible effect on
     female fertility in different exposure groups*/
    double psi[tnev];
    
    for (l = 0; l<ncp; l++)
    {
        int jump = nevcum[l];
        for (i=0; i<nev[l]; i++)
        {
            int len = nev[l]-i;
            double beta1i[len];
            double muM1i[len];
            double psii[len];
            double beta1cum[len+1];
            double muM1cum[len+1];
            double psicum[len+1];
            beta1cum[0] = 0;
            muM1cum[0] = 0;
            psicum[0] = 0;
            int start = i+1;
            for (ii=start; ii<(nev[l]+1); ii++)
            {
                    if ( step[ii+nevcum[l]+l] > 0 )
                    {
                        muM1i[ii-start] = pow( (*t-event[ii+jump+l]) + nu, -omega);
                        beta1i[ii-start] = beta1Max*exp(-gammabeta*(*t-event[ii+jump+l]));
                        if (ii==start)
                        {
                            psii[ii-start] = 0;
                        }
                        else
                        {
                            psii[ii-start] = log(1-zeta);
                        }
                    }
                    else
                    {
                        muM1i[ii-start] = 0;
                        beta1i[ii-start] = 0;
                        psii[ii-start] = 0;
                    }
                
                beta1cum[ii-start+1] = beta1cum[ii-start] + beta1i[ii-start];
                muM1cum[ii-start+1] = muM1cum[ii-start] + muM1i[ii-start];
                psicum[ii-start+1] = psicum[ii-start] + psii[ii-start];
            }
            beta1[i+jump] = beta1cum[len];
            muM1[i+jump]= muM1cum[len];
            psi[i+jump] = exp(psicum[len]);
        }
    }
    
    /* calculte vector-host ratio, m,
     * from ABR, human blood index and
     * duration of gonotrophic cycle*/
    BR = h*pow(g, -1);
    m = ABR*pow(BR,-1);
    
    /* proportion of females (0) and males (1) */
    double psex[ns];
    psex[0] = rhoF;
    psex[1] = 1 - rhoF;
    
    /* determine sex-specific normalization factors for
     * age exposure function - checked Aug 2015 */
    double pacumF[na+1];
    double pacumM[na+1];
    
    pacumM[0] = 0;
    pacumF[0] = 0;
    
    for (j = 0; j<na; j++)
    {
        if (age[j] < q)
        {
            pacumF[j+1] = pacumF[j] + pa[j]*E0;
            pacumM[j+1] = pacumM[j] + pa[j]*E0;
        }
        else
        {
            pacumF[j+1] = pacumF[j] + pa[j]*exp(-alphaF*(age[j]-q));
            pacumM[j+1] = pacumM[j] + pa[j]*exp(-alphaM*(age[j]-q));
        }
    }
    
    gammaF = pow(pacumF[na], -1);
    gammaM = pow(pacumM[na], -1);
    
    /* calculate age and sex specific exposure function */
    double OmegaM[na];
    double OmegaF[na];
    
    for (j = 0; j<na; j++)
    {
        if (age[j] < q)
        {
            OmegaF[j] = EF*gammaF*E0;
            OmegaM[j] = EM*gammaM*E0;
        }
        else
        {
            OmegaF[j] = EF*gammaF*exp(-alphaF*(age[j]-q));
            OmegaM[j] = EM*gammaM*exp(-alphaM*(age[j]-q));
        }
    }
    
    /* join exposure functions together into a single vector
     * females first folowed by males*/
    double Omega[ns*na];
    for (j = 0; j< (ns*na); j++)
    {
        if (j<na)
        {
            Omega[j] = OmegaF[j];
        }
        else
        {
            Omega[j] = OmegaM[j-na];
        }
    }
    
    /* vectors for storing age and sex specific quantities
     * inc. the mating probability */
    double Nj[ncp*ns*na];
    double Fj[ncp*ns*na];
    double Wj[ncp*ns*na];
    double Mj[ncp*ns*na];
    double Phij[ncp*ns*na];
    double Lj[ncp*ns*na];
    double R0HtoVj[ncp*ns*na];
    double R0VtoHj[ncp*ns*na];
    
    /* vectors for summing over age groups */
    double Njcum[na+1];
    double Fjcum[na+1];
    double Wjcum[na+1];
    double Mjcum[na+1];
    double M5jcum[na+1];
    double M20jcum[na+1];
    double Ljcum[na+1];
    double R0HtoVjcum[na+1];
    double R0VtoHjcum[na+1];
    
    Njcum[0] = 0;
    Fjcum[0] = 0;
    Wjcum[0] = 0;
    Mjcum[0] = 0;
    M5jcum[0] = 0;
    M20jcum[0] = 0;
    Ljcum[0] = 0;
    R0HtoVjcum[0] = 0;
    R0VtoHjcum[0] = 0;
    
    /* vectors for summing over sex groups*/
    double Nkcum[ns+1];
    double Fkcum[ns+1];
    double Wkcum[ns+1];
    double Mkcum[ns+1];
    double M5kcum[ns+1];
    double M20kcum[ns+1];
    double Lkcum[ns+1];
    double R0HtoVkcum[ns+1];
    double R0VtoHkcum[ns+1];
    
    Nkcum[0] = 0;
    Fkcum[0] = 0;
    Wkcum[0] = 0;
    Mkcum[0] = 0;
    M5kcum[0] = 0;
    M20kcum[0] = 0;
    Lkcum[0] = 0;
    R0HtoVkcum[0] = 0;
    R0VtoHkcum[0] = 0;
    
    /* vectors for sex-specific averages */
    double Nk[ncp*ns];
    double Fk[ncp*ns];
    double Wk[ncp*ns];
    double Mk[ncp*ns];
    double M5k[ncp*ns];
    double M20k[ncp*ns];
    double Lk[ncp*ns];
    double R0HtoVk[ncp*ns];
    double R0VtoHk[ncp*ns];
    
    /* vectors for complianve group specific
     * averages */
    double Nl[ncp];
    double Fl[ncp];
    double Wl[ncp];
    double Ml[ncp];
    double M5l[ncp];
    double M20l[ncp];
    double Mpl[ncp];
    double Mp5l[ncp];
    double Mp20l[ncp];
    double Ll[ncp];
    double R0HtoVl[ncp];
    double R0VtoHl[ncp];
    
    /* vectors for summing over compliance groups */
    double Nlcum[ncp+1];
    double Flcum[ncp+1];
    double Wlcum[ncp+1];
    double Mlcum[ncp+1];
    double M5lcum[ncp+1];
    double M20lcum[ncp+1];
    double Mplcum[ncp+1];
    double Mp5lcum[ncp+1];
    double Mp20lcum[ncp+1];
    double Llcum[ncp+1];
    double R0HtoVlcum[ncp+1];
    double R0VtoHlcum[ncp+1];
    
    Nlcum[0] = 0;
    Flcum[0] = 0;
    Wlcum[0] = 0;
    Mlcum[0] = 0;
    M5lcum[0] = 0;
    M20lcum[0] = 0;
    Mplcum[0] = 0;
    Mp5lcum[0] = 0;
    Mp20lcum[0] = 0;
    Llcum[0] = 0;
    R0HtoVlcum[0] = 0;
    R0VtoHlcum[0] = 0;
    
    /* cumulative counter for jumping compliance groups */
    double jumplcum[ncp+1];
    jumplcum[0] = 0;
    
    for (l=0; l<ncp; l++)
    {
        int jumpitl = ns*(nst*nev[l]*na+na);
        jumplcum[l+1] = jumplcum[l] + jumpitl;
    }
    
    /* weighted average larval load by age, sex  and compliance
     * groups as part of initialization - critical input */
    
    /* average over age groups */
    for (l=0; l<ncp; l++)
    {
        for (k=0; k<ns; k++)
        {
            for (j=0; j<na; j++)
            {
                Ljcum[j+1] = Ljcum[j] + Lj[j+k*na+l*ns*na]*pa[j]*Omega[j+k*na]*Omega[j+k*na];
            }
            Lk[k+l*ns] = Ljcum[na];
        }
    }
    
    /* average over sexes*/
    for (l=0; l<ncp; l++)
    {
        for (k=0; k<ns; k++)
        {
            Lkcum[k+1] = Lkcum[k] + Lk[k+l*ns]*psex[k];
        }
        Ll[l] = Lkcum[ns];
    }
    
    /* switch time defined by when last of the first batch
     of treatments is given (in fully compliant group) */
    //double switcht = startTreat + (ntr[0])*ftr[0];
    
    /* average over compliance groups -
     now requires and indicator of whihc pcp vector
     to use based on switch point...*/
    for (l=0; l<ncp; l++)
    {
            Llcum[l+1] = Llcum[l] + Ll[l]*pcp[l];
    }
    
    /* population average */
    double Lave = Llcum[ncp];
    /* this is a fix for NAs being introduced
     for the larval load at the beginning of some
     simulations */
    if (*t < pow(365, -1))
    {
        L = 0;
    } else
    {
        L = Lave;
    }
    
    /* by compliance groups */
    for (l = 0; l<ncp; l++)
    {
        /* vectors for summing over exposure groups to
         * calculate adult worm and mf totals by age group
         * these must be defined within the l loop */
        double Nicum[nev[l]+1];
        double Ficum[nev[l]+1];
        double Micum[nev[l]+1];
        
        Nicum[0] = 0;
        Ficum[0] = 0;
        Micum[0] = 0;
        
        /* number of exposure groups within each age group
         * within current compliance group*/
        int nex = nst*nev[l];
        
        /* number of places to skip in current compliance group */
        jumpl = jumplcum[l];
        
        /* by sex females = 0, males = 1 */
        for (k = 0; k < ns; k++)
        {
            jumpk = k*(nex*na+na);
            /* by age */
            for (j = 0; j < na; j++)
            {
                jumpj = j*nex;
                jump = jumpj+jumpk+jumpl;
                jumptoL = nex*na+jumpk+jumpl;
                
                double Omegadelay[na];
                
                if (age[j] < prepat)
                {
                    Omegadelay[j] = 0;
                    
                } else {
                    jpast = j - prepat*pow(da,-1);
                    Omegadelay[j] = Omega[jpast+k*na];
                }
                
                /* by worm exposure to differnt numbers of treatments */
                for (i=0; i < nev[l]; i++)
                {
                    /* first age group -  no incoming from aging
                     * and no treatment (so da must be small enough
                     * for this to be sensible) */
                    if ( j < 1 )
                    {
                        /* non-fertile worms in each exposure group */
                        ydot[i+Nid*nev[l]+jump] = expo[i+nevcum[l]]*0.5*m*BR*Omegadelay[j]*L*( (deltaH0 + deltaHinfty*cH*m*BR*L)*pow(1 + cH*m*BR*L, -1) )*exp(-muH*prepat) +
                        beta0*y[i+Fid*nev[l]+jump] - (alpha0 + mu0 + dda)*y[i+Nid*nev[l]+jump];
                        /* fertile worms in each exposure group */
                        ydot[i+Fid*nev[l]+jump] = alpha0*y[i+Nid*nev[l]+jump] - (beta0 + mu0 + dda)*y[i+Fid*nev[l]+jump];
                    }
                    /* age groups below contraindicated age */
                    else if ( age[j] < contra )
                    {
                        /* non-fertile worms in each exposure group */
                        ydot[i+Nid*nev[l]+jump] = expo[i+nevcum[l]]*0.5*m*BR*Omegadelay[j]*L*( (deltaH0 + deltaHinfty*cH*m*BR*L)*pow(1 + cH*m*BR*L, -1) )*exp(-muH*prepat) +
                        (beta0)*y[i+Fid*nev[l]+jump] - (alpha0 + mu0 + dda)*y[i+Nid*nev[l]+jump] + dda*y[i+Nid*nev[l]-nex+jump];
                        /* fertile worms in each exposure group */
                        ydot[i+Fid*nev[l]+jump] = alpha0*y[i+Nid*nev[l]+jump] - (beta0 + mu0 + dda)*y[i+Fid*nev[l]+jump] + dda*y[i+Fid*nev[l]-nex+jump];
                    }
                    /* all age groups aside form the last */
                    else if ( j < (na-1) )
                    {
                        /* non-fertile worms in each exposure group */
                        ydot[i+Nid*nev[l]+jump] = expo[i+nevcum[l]]*0.5*m*BR*Omegadelay[j]*L*( (deltaH0 + deltaHinfty*cH*m*BR*L)*pow(1 + cH*m*BR*L, -1) )*exp(-muH*prepat) +
                        (beta0 + beta1[i+nevcum[l]])*y[i+Fid*nev[l]+jump] - (alpha0 + mu0 + dda)*y[i+Nid*nev[l]+jump] + dda*y[i+Nid*nev[l]-nex+jump];
                        /* fertile worms in each exposure group */
                        ydot[i+Fid*nev[l]+jump] = alpha0*y[i+Nid*nev[l]+jump] - (beta0 + beta1[i+nevcum[l]] + mu0 + dda)*y[i+Fid*nev[l]+jump] + dda*y[i+Fid*nev[l]-nex+jump];
                    }
                    /* final age group, no loss to aging */
                    else
                    {
                        /* non-fertile worms in each exposure group */
                        ydot[i+Nid*nev[l]+jump] = expo[i+nevcum[l]]*0.5*m*BR*Omegadelay[j]*L*( (deltaH0 + deltaHinfty*cH*m*BR*L)*pow(1 + cH*m*BR*L, -1) )*exp(-muH*prepat) +
                        (beta0 + beta1[i+nevcum[l]])*y[i+Fid*nev[l]+jump] - (alpha0 + mu0 )*y[i+Nid*nev[l]+jump] + dda*y[i+Nid*nev[l]-nex+jump];
                        /* fertile worms in each exposure group */
                        ydot[i+Fid*nev[l]+jump] = alpha0*y[i+Nid*nev[l]+jump] - (beta0 + beta1[i+nevcum[l]] + mu0 )*y[i+Fid*nev[l]+jump] + dda*y[i+Fid*nev[l]-nex+jump];
                    }
                }
                
                /* sum worms over exposure groups within each age class */
                for (ii=0; ii<nev[l]; ii++)
                {
                    Nicum[ii+1] = Nicum[ii] + y[ii+Nid*nev[l]+jump];
                    Ficum[ii+1] = Ficum[ii] + y[ii+Fid*nev[l]+jump];
                }
                
                Nj[j+k*na+l*ns*na] = Nicum[nev[l]];
                Fj[j+k*na+l*ns*na] = Ficum[nev[l]];
                Wj[j+k*na+l*ns*na] = Nj[j+k*na+l*ns*na] + Fj[j+k*na+l*ns*na];
                
                /* mating probability */
                Phij[j+k*na+l*ns*na] = 1 - pow(1 + Wj[j+k*na+l*ns*na]*pow(kW, -1), -(kW+1));
                
                /* loop again over the Mf exposure groups using all-worm mating probability */
                for (i=0; i < nev[l]; i++)
                {
                    /* microfilarial populations from different exposure groups */
                    /* first age group -  no incoming from aging and no treatment */
                    if ( j < 1 )
                    {
                        ydot[i+Mid*nev[l]+jump] =  Phij[j+k*na+l*ns*na]*1*lambda0*y[i+Fid*nev[l]+jump] - (muM0 + dda)*y[i+Mid*nev[l]+jump];
                    }
                    /* age groups below contraindicated age */
                    else if (age[j] < contra)
                    {
                        ydot[i+Mid*nev[l]+jump] =  Phij[j+k*na+l*ns*na]*1*lambda0*y[i+Fid*nev[l]+jump] - (muM0 +  dda)*y[i+Mid*nev[l]+jump] + dda*y[i+Mid*nev[l]-nex+jump];
                    }
                    /* all age groups aside form the last */
                    else if ( j < (na-1) )
                    {
                        ydot[i+Mid*nev[l]+jump] =  Phij[j+k*na+l*ns*na]*psi[i+nevcum[l]]*lambda0*y[i+Fid*nev[l]+jump] - (muM0 + muM1[i+nevcum[l]] + dda)*y[i+Mid*nev[l]+jump] + dda*y[i+Mid*nev[l]-nex+jump];
                    }
                    /* final age group, no loss to aging */
                    else
                    {
                        ydot[i+Mid*nev[l]+jump] =  Phij[j+k*na+l*ns*na]*psi[i+nevcum[l]]*lambda0*y[i+Fid*nev[l]+jump] - (muM0 + muM1[i+nevcum[l]])*y[i+Mid*nev[l]+jump] + dda*y[i+Mid*nev[l]-nex+jump];
                    }
                }
                
                /* sum all the mf contributions from differntially exposed adults */
                for (ii=0; ii<nev[l]; ii++)
                {
                    Micum[ii+1] = Micum[ii] + y[ii+Mid*nev[l]+jump];
                }
                
                Mj[j+k*na+l*ns*na] = Micum[nev[l]];
   
                /* calculate R0 adjusting for the fraction of lifetime spent fertile */
                R0HtoVj[j+k*na+l*ns*na] = lambda0*m*BR*Omega[j+k*na]*alpha0*pow(alpha0+beta0,-1)*deltaV0*pow(mu0, -1)*pow(muM0, -1)*pow(muL0+aH*pow(g, -1) + muV, -1);
                R0VtoHj[j+k*na+l*ns*na] = BR*Omega[j+k*na]*deltaH0*exp(-muH*prepat);
                
                /* calculate within blackfly larval population dynamics, biting on each age group */
                ydot[j+jumptoL] = 0*y[j+jumptoL];
                
                /* needs to add sex dependency & loss (changing exposure) due to host aging */
                if (k==0)
                {
                    Lj[j+k*na+l*ns*na] =  y[j+jumptoL] - y[j+jumptoL] +
                    BR*deltaV0*pow(1+cV*Mj[j+k*na+l*ns*na], -1)*Mj[j+k*na+l*ns*na]*pow(aH*pow(g, -1) + muL0 + muV + muH + alphaF + alphaV*Mj[j+k*na+l*ns*na], -1);
                } else if (k==1)
                {
                    Lj[j+k*na+l*ns*na] =  y[j+jumptoL] - y[j+jumptoL] +
                    BR*deltaV0*pow(1+cV*Mj[j+k*na+l*ns*na], -1)*Mj[j+k*na+l*ns*na]*pow(aH*pow(g, -1) + muL0 + muV + muH + alphaM + alphaV*Mj[j+k*na+l*ns*na], -1);
                }
                
            }
        }
    }
    
    /* weighted averages across age groups*/
    for (l = 0; l<ncp; l++)
    {
        for (k=0; k<ns; k++)
        {
            for (j=0; j<na; j++)
            {
                Njcum[j+1] = Njcum[j] + Nj[j+k*na+l*ns*na]*pa[j];
                Fjcum[j+1] = Fjcum[j] + Fj[j+k*na+l*ns*na]*pa[j];
                Wjcum[j+1] = Wjcum[j] + Wj[j+k*na+l*ns*na]*pa[j];
                Mjcum[j+1] = Mjcum[j] + Mj[j+k*na+l*ns*na]*pa[j];
                M5jcum[j+1] = M5jcum[j] + Mj[j+k*na+l*ns*na]*pau[j];
                M20jcum[j+1] = M20jcum[j] + Mj[j+k*na+l*ns*na]*pa20[j];
                if (age[j] < prepat)
                {
                    R0VtoHjcum[j+1] = R0VtoHjcum[j] + R0VtoHj[j+k*na+l*ns*na]*0;
                    R0HtoVjcum[j+1] = R0HtoVjcum[j] + R0HtoVj[j+k*na+l*ns*na]*pa[j];
                } else if (age[j] >= prepat && age[j]<=(amax-prepat))
                {
                    R0VtoHjcum[j+1] = R0VtoHjcum[j] + R0VtoHj[j+k*na+l*ns*na]*pa[j];
                    R0HtoVjcum[j+1] = R0HtoVjcum[j] + R0HtoVj[j+k*na+l*ns*na]*pa[j];
                } else if (age[j] > (amax-prepat))
                {
                    R0VtoHjcum[j+1] = R0VtoHjcum[j] + R0VtoHj[j+k*na+l*ns*na]*pa[j];
                    R0HtoVjcum[j+1] = R0HtoVjcum[j] + R0HtoVj[j+k*na+l*ns*na]*0;
                }
            }
            Nk[k+l*ns] = Njcum[na];
            Fk[k+l*ns] = Fjcum[na];
            Wk[k+l*ns] = Wjcum[na];
            Mk[k+l*ns] = Mjcum[na];
            M5k[k+l*ns] = M5jcum[na];
            M20k[k+l*ns] = M20jcum[na];
            R0VtoHk[k+l*ns] = R0VtoHjcum[na];
            R0HtoVk[k+l*ns] = R0HtoVjcum[na];
        }
    }
    
    /* weighted averages across sex groups*/
    for (l=0; l<ncp; l++)
    {
        for (k=0; k<ns; k++)
        {
            Nkcum[k+1] = Nkcum[k] + Nk[k+l*ns]*psex[k];
            Fkcum[k+1] = Fkcum[k] + Fk[k+l*ns]*psex[k];
            Wkcum[k+1] = Wkcum[k] + Wk[k+l*ns]*psex[k];
            Mkcum[k+1] = Mkcum[k] + Mk[k+l*ns]*psex[k];
            M5kcum[k+1] = M5kcum[k] + M5k[k+l*ns]*psex[k];
            M20kcum[k+1] = M20kcum[k] + M20k[k+l*ns]*psex[k];
            R0HtoVkcum[k+1] = R0HtoVkcum[k] + R0HtoVk[k+l*ns]*psex[k];
            R0VtoHkcum[k+1] = R0VtoHkcum[k] + R0VtoHk[k+l*ns]*psex[k];
        }
        
        Nl[l] = Nkcum[ns];
        Fl[l] = Fkcum[ns];
        Wl[l] = Wkcum[ns];
        Ml[l] = Mkcum[ns];
        M5l[l] = M5kcum[ns];
        M20l[l] = M20kcum[ns];
        Mpl[l] = 1 - pow(1 + Mkcum[ns]*pow(kM0*Mkcum[ns]*pow(1+kM1*Mkcum[ns], -1), -1), -kM0*Mkcum[ns]*pow(1+kM1*Mkcum[ns], -1));
        Mp5l[l] = 1 - pow(1 + M5kcum[ns]*pow(kM0*M5kcum[ns]*pow(1+kM1*M5kcum[ns], -1), -1), -kM0*M5kcum[ns]*pow(1+kM1*M5kcum[ns], -1));
        Mp20l[l] = 1 - pow(1 + M20kcum[ns]*pow(kM0*M20kcum[ns]*pow(1+kM1*M20kcum[ns], -1), -1), -kM0*M20kcum[ns]*pow(1+kM1*M20kcum[ns], -1));
        R0VtoHl[l] = R0VtoHkcum[ns];
        R0HtoVl[l] = R0HtoVkcum[ns];
        
    }
    
    /* weight averages over complinace groups*/
    for (l=0; l<ncp; l++)
    {
        
            Nlcum[l+1] = Nlcum[l] + Nl[l]*pcp[l];
            Flcum[l+1] = Flcum[l] + Fl[l]*pcp[l];
            Wlcum[l+1] = Wlcum[l] + Wl[l]*pcp[l];
            Mlcum[l+1] = Mlcum[l] + Ml[l]*pcp[l];
            M5lcum[l+1] = M5lcum[l] + M5l[l]*pcp[l];
            M20lcum[l+1] = M20lcum[l] + M20l[l]*pcp[l];
            Mplcum[l+1] = Mplcum[l] + Mpl[l]*pcp[l];
            Mp5lcum[l+1] = Mp5lcum[l] + Mp5l[l]*pcp[l];
            Mp20lcum[l+1] = Mp20lcum[l] + Mp20l[l]*pcp[l];
            R0VtoHlcum[l+1] = R0VtoHlcum[l] + R0VtoHl[l]*pcp[l];
            R0HtoVlcum[l+1] = R0HtoVlcum[l] + R0HtoVl[l]*pcp[l];
        
    }
    
    N = Nlcum[ncp];
    F = Flcum[ncp];
    W = Wlcum[ncp];
    M = Mlcum[ncp];
    M5 = M5lcum[ncp];
    M20 = M20lcum[ncp];
    Mp = Mplcum[ncp];
    Mp5 = Mp5lcum[ncp];
    Mp20 = Mp20lcum[ncp];
    R0HtoV = R0HtoVlcum[ncp];
    R0VtoH = R0VtoHlcum[ncp];
    
    /* outputs*/
    Nm = N;
    Fm = F;
    Wm = W;
    Mm = M;
    Mm5 = M5;
    Mm20 = M20;
    Mpr = Mp;
    Mpr5 = Mp5;
    Mpr20 = Mp20;
    Lm = Lave;
    R0 = R0HtoV*R0VtoH;
    
}
